# Supplementary material for: Untargeted metabolomics reveal pathways associated with neuroprotective effect of oxyresveratrol in SH-SY5Y cells
Source: Sci Rep. 2023 Nov 21;13:20385. doi: 10.1038/s41598-023-47558-y (PMC10663518; doi:10.1038/s41598-023-47558-y)
Supplement: Supplementary file 5 — Supplementary Table S1. [file 41598_2023_47558_MOESM5_ESM.xlsx]

## Sheet: Title and authors
Untargeted metabolomics reveal pathways associated with neuroprotective effect of oxyresveratrol in SH-SY5Y cells
Nureesun Mahamud1,2, Phanit Songvut3, Chawanphat Muangnoi4, Ratchanee Rodsiri5,6, Winai Dahlan2 & Rossarin Tansawat1,7*
1 Department of Food and Pharmaceutical Chemistry, Faculty of Pharmaceutical Sciences, Chulalongkorn University, Bangkok, 10330, Thailand
2 The Halal Science Center, Chulalongkorn University, Bangkok, 10330, Thailand
3 Laboratory of Pharmacology, Chulabhorn Research Institute, Bangkok, 10210, Thailand
4 Cell and Animal Model Unit, Institute of Nutrition, Mahidol University, Nakhon Pathom, 73170, Thailand
5 Department of Pharmacology and Physiology, Faculty of Pharmaceutical Sciences, Chulalongkorn University, Bangkok, 10330, Thailand
6 Preclinical Toxicity and Efficacy Assessment of Medicines and Chemicals Research Unit, Chulalongkorn University, Bangkok 10330, Thailand
7 Metabolomics for Life Sciences Research Unit, Chulalongkorn University, Bangkok, 10330, Thailand
* Corresponding author: rossarin.t@Pharm.Chula.ac.th

## Sheet: Supplementary Table S1
Table S1.List of the metabolites in SH-SY5Y cells pre-treated with oxyresveratrol and exposed to rotenone-induced cell death.
																	Class	Blank	Control	Control	Control	Control	Control	Control	Control	Control	Sample	Sample	Sample	Sample	Sample	Sample	Sample	Sample	Sample	Sample	Sample	Sample	Sample	Sample	Sample	Sample	Sample	Sample	Sample	Sample	Sample	Sample	Sample
No.	Alignment ID	Average RT (min)	Average m/z	Metabolite name	Mode	Library Name	Adduct type	Reference m/z	Formula	Ontology	INCHIKEY	HMDB ID	SMILES	S/N average	Spectrum reference file name	MS1 isotopic spectrum	MS/MS spectrum	Blank_RA1_01_neg_4575	Control_01	Control_02	Control_03	Control_04	Control_05	Control_06	Control_07	Control_08	OXY20 µM_01	OXY20 µM_02	OXY20 µM_03	OXY20 µM_04	OXY20 µM_05	OXY20 µM_06	OXY20 µM_07	OXY20 µM_08	Rotenone_01	Rotenone_02	Rotenone_03	Rotenone_04	Rotenone_05	Rotenone_06	Rotenone_07	Rotenone_08	OXY20 µM+R_01	OXY20 µM+R_02	OXY20 µM+R_03	OXY20 µM+R_04	OXY20 µM+R_05	OXY20 µM+R_06	OXY20 µM+R_07
1	1352	0.76	203.221	Spermine	Positive	A/M/R	[M+H]+	203.22	C10H26N4	Dialkylamines	PFNFFQXMRSDOHW-UHFFFAOYSA-N	HMDB0001256	NCCCNCCCCNCCCN	41.54	OXY20 µM_06	203.22141:2318 204.22476:391 205.22812:0		11	5308	6603	4237	5340	2629	5361	7309	6462	3162	3117	2906	3587	10525	8745	16887	9301	7314	103	1343	349	462	502	951	1088	4038	1993	2789	873	1643	520	2250
2	1399	0.769	208.085	6-Amino-9H-purine-9-propanoic acid	Positive	Authentic	[M+H]+	208.084	C8H9N5O2	6-aminopurines	QXAYJKFBMWMARF-UHFFFAOYSA-N	HMDB0029939	O=C(O)CCN1C=NC2=C1N=CN=C2N	24.24	OXY20 µM_06	208.08537:2254 209.08872:160 210.09208:884		15	1459	895	374	522	741	453	3496	2823	3639	3402	4252	3477	1924	4717	5137	3461	3388	199	1225	808	666	502	1441	2172	2650	2007	1123	1590	1170	674	703
3	60	0.792	130.966	Oxalo acetic acid	Negative	Authentic	[M-H]-	130.966	C4H4O5	Short-chain keto acids and derivatives	KHPXUQMNIQBQEV-UHFFFAOYSA-N	HMDB0000223	O=C(O)C(=O)CC(=O)O	34.63	OXY20 µM_05	130.96631:1060 131.96966:162 132.97302:142		9	2394	2531	3219	3438	3059	2677	2320	3130	2391	2163	2302	3788	2802	2990	30	2622	1680	1563	1522	1426	1547	1351	1533	1543	1271	1237	1416	837	1507	1652	1980
4	170	0.804	104.037	Serine	Positive	MassBank	[M+H]+	104.035	C3H7NO3	Serine and derivatives	MTCFGRXMJLQNBG-REOHCLBHSA-N	HMDB0000187	N[C@@H](CO)C(O)=O	25.91	Control_03	104.03731:1048 105.04066:116 106.04402:0		27	35	9	2119	155	249	55	83	776	47	173	44	50	984	172	47	20	9	735	24	573	31	118	59	173	14	4	48	37	16	34	649
5	1686	0.841	226.95	S-Adenosyl-L-methionine	Positive	Authentic	[M+H]+	226.95	C15H22N6O5S	5'-deoxy-5'-thionucleosides	MEFKEPWMEQBLKI-AIRLBKTGSA-N	HMDB0001185	[O-1]C(=O)C(N)CC[S+1](C)CC(O1)C(O)C(O)C1n(c3)c(n2)c(n3)c(N)nc2	1737.81	OXY20 µM+R_02	226.95004:102076 227.95339:7402 228.95675:2245	45.03468:7 45.09188:7 45.26583:7 45.50821:7 45.59235:7 45.61523:34 46.10415:7 46.21833:7 46.27037:7 46.39819:7 46.42399:7 46.71906:7 46.76437:7 46.79675:7 46.95015:7 46.98962:43 47.36953:7 47.92439:35 47.96656:7 48.07262:7 48.63419:23 49.16851:8 49.1995:7 49.71441:7 50.0588:7 50.2007:7 50.33495:7 50.6979:31 50.76577:7 50.98187:7 51.40639:7 51.41544:7 51.8145:8 51.84176:7 52.28353:14 52.38855:14 5…	97817	292874	241439	16	314198	262652	300612	290719	309002	260680	293859	233528	275288	242958	243182	244358	245489	285011	119	300187	326796	384106	390728	316277	397612	381737	320531	392721	380033	318010	413386	434505
6	6001	0.871	888.797	Triacylglycerol 17:1-18:1-18:1	Positive	Authentic	[M+H]+	888.8	C56H102O6	Triacylglycerols	URECVIHFNYVHHN-AGPHHGIASA-N	N/A	C(CC)CCCCCCCCCC=CCCC(OCC(COC(CCC=CCCCCCCCCCCCCC)=O)OC(CCC=CCCCCCCCCCCCCC)=O)=O	69.21	OXY20 µM+R_08	888.79694:1206 889.80029:948 890.80365:62		33	59	67	885	600	462	56	541	630	369	385	237	587	267	472	481	524	781	670	222	323	69	156	289	272	403	437	539	586	243	97	446
7	4193	0.876	438.797	butyrolactone VII	Positive	Authentic	[M+H]+	438.8	C25H26O7	Fatty acid esters	VDBCMUZSRZGQBK-RUZDIDTESA-N	HMDB0000549	CCOC(=O)[C@]1(C(=C(C(=O)O1)O)c2ccc(cc2)O)Cc3ccc(c(c3)CC=C(C)C)O	54.16	OXY20 µM+R_03	438.79715:1330 439.8005:423 440.80386:2848		7	4481	3174	10	4043	3826	4545	4933	4304	3624	3309	3691	3064	4711	3416	3720	4069	2760	3462	5308	4827	5012	4762	4436	4517	4240	6203	5155	4449	4902	4273	4637
8	5496	0.907	688.548	3'-Dephosphocoenzyme A	Positive	Authentic	[M+H]+	688.55	C21H35N7O13P2S	Purine ribonucleoside diphosphates	KDTSHFARGAKYJN-DRCCLKDXSA-N	HMDB0001373	CC(C)(COP(=O)(O)OP(=O)(O)OCC1C(C(C(O1)N2C=NC3=C2N=CN=C3N)O)O)C(C(=O)NCCC(=O)NCCS)O	43.2	OXY20 µM+R_01	688.54822:1481 689.55157:310 690.55493:1691		15	6861	3204	1670	3580	3269	4614	1894	1910	635	929	2195	1316	2168	1414	757	2037	1196	3311	7046	6258	9280	9540	3255	3054	6124	4568	2805	2698	3229	5672	1787
9	291	0.908	120.002	Homoserine	Positive	Authentic	[M+H]+	120	C4H9NO3	L-alpha-amino acids	UKAUYVFTDYCKQA-VKHMYHEASA-N	HMDB0000719	OCC[C@H](N)C(O)=O	38.48	Control_04	120.0016:2562 121.00495:121 122.00831:80		9	18361	13767	8544	21814	16030	17648	10135	9802	8483	13044	10200	9589	13854	8914	10325	10088	7086	7164	14701	13031	15997	16826	10998	6742	8161	8392	7609	7329	7114	14766	6053
10	1541	0.909	219.082	1-hydroxypyrene	Positive	Authentic	[M+H]+	219.08	C16H10O	Pyrenes	BIJNHUAPTJVVNQ-UHFFFAOYSA-N	HMDB0013139	Oc4ccc2ccc1cccc3c1c2c4cc3	138.44	OXY20 µM+R_06	219.08202:10585 220.08537:1706 221.08873:278		28	5860	3865	26202	6884	5669	3597	15594	23013	20378	28339	11873	23881	19152	18774	18036	11804	21892	36506	7142	18780	6164	6054	17233	34154	18851	14123	16073	35144	16968	5878	46260
11	5736	0.912	778.445	Phosphatidylethanolamine (20:3/16:1) Abbr: hLPoPE	Positive	Authentic	[M+H]+	778.448	C41H74NO8P	Phosphatidylethanolamines	LVIQQCFQNQKTNJ-UEEXXYTCSA-N	N/A	O=C(OCC(OC(=O)CCCCCCCC=CCCCCCC)COP(=O)(O)OCCN)CCCCCCCCCC=CCC=CCC=CCC	31.07	OXY20 µM+R_03	778.44495:1198 779.4483:0 780.45166:3679		8	3880	2173	1679	2479	1417	2794	1966	1910	1083	2225	1821	1130	1286	1283	974	1436	949	3588	6252	4797	7862	7693	3609	3912	6061	4780	4001	2183	2756	5310	2860
12	1018	0.929	175.117	Arginine	Positive	A/G/M/R	[M+H]+	175.119	C6H14N4O2	L-alpha-amino acids	ODKSFYDXXFIFQN-BYPYZUCNSA-N	HMDB0000517	C(C[C@@H](C(=O)O)N)CN=C(N)N	85.36	Rotenone_01	175.11713:15549 176.12048:2056 177.12384:255		19	103049	74667	44579	108881	87861	91354	44930	37043	25879	93027	53796	40220	87269	38486	46554	44088	27793	59145	102166	91448	106712	113298	72140	52201	67494	63580	46304	42399	46371	85087	43111
13	1080	0.931	180.001	S-Carboxymethylcysteine	Positive	Authentic	[M+H]+	180	C5H9NO4S	L-cysteine-S-conjugates	GBFLZEXEOZUWRN-VKHMYHEASA-N	HMDB0029415	OC(=O)C(N)CSCC(O)=O	36.28	OXY20 µM_02	180.00127:3072 181.00462:296 182.00798:407		15	13247	10800	6090	18853	16156	18368	5180	6721	5677	6638	8065	7236	12743	8076	8137	9306	5049	1964	7203	6561	7798	8413	4822	3035	3797	4475	3465	4029	4274	8078	2260
14	1335	0.946	203.051	Theobromine	Positive	Authentic	[M+H]+	203.05	C7H8N4O2	Xanthines	YAPQBXQYLJRXSA-UHFFFAOYSA-N	HMDB0002825	O=C1NC(=O)N(C=2N=CN(C12)C)C	534.4	Rotenone_01	203.05052:101994 204.05387:8826 205.05723:2611	44.98606:7 45.44338:7 45.7588:7 45.92547:14 46.26006:35 46.29514:7 46.31232:7 46.35529:7 46.58334:7 47.05951:15 47.13964:7 47.61429:7 47.65786:7 47.70035:7 47.98522:7 48.12086:7 48.37076:7 48.84052:8 48.95528:7 49.04807:7 49.12214:7 49.50999:7 49.54441:7 49.59441:15 49.62664:7 49.74566:7 50.06224:8 50.38879:7 50.77935:7 50.99548:7 51.00337:8 51.02703:7 51.08116:7 51.33862:7 51.8964:7 51.91573:7 5…	251	670621	411346	250137	627146	506809	491774	366768	247366	169406	625403	323848	216064	472500	239790	280963	258922	162537	481112	868797	783126	918524	965407	621911	403414	607318	542470	414184	332265	402316	640316	318269
15	1121	0.948	184.072	PHOSPHOCHOLINE	Positive	A/G/M	[M+H]+	184.073	C5H14NO4P	Phosphocholines	YHHSONZFOIEMCP-UHFFFAOYSA-O	HMDB0001565	C[N+](C)(C)CCOP(=O)(O)O	630.53	OXY20 µM_06	184.07191:63818 185.07526:6090 186.07862:1000		27	261352	278048	243105	392778	369763	396326	233484	271860	343477	276433	369535	348082	414382	411002	444308	356576	308756	159385	196836	199024	186664	242492	195732	144046	228245	255862	274551	250788	299082	390427	249901
16	111	0.96	168.005	2-Amino-3-phosphonopropionate	Negative	Authentic	[M-H]-	168	C3H8NO5P	Alpha amino acids	LBTABPSJONFLPO-UHFFFAOYSA-N	HMDB0000370	NC(C(O)=O)CP(O)(O)=O	86	OXY20 µM_03	168.00523:1431 169.00858:88 170.01194:25		2	4706	4923	5721	4300	5035	5147	5829	5428	4687	2052	6508	5541	6061	6100	5953	3649	3353	2376	3414	1971	3604	2216	3074	1808	1436	3390	3721	4274	3434	2822	2387
17	941	0.968	170.041	N-(2-Furoyl)glycine	Positive	Authentic	[M+H]+	170.044	C7H7NO4	N-acyl-alpha amino acids	KSPQDMRTZZYQLM-UHFFFAOYSA-N	HMDB0000439	O=C(O)CNC(=O)C=1OC=CC1	74.91	OXY20 µM_06	170.04085:7412 171.0442:884 172.04756:350		36	66128	36233	31783	62891	52812	58931	34316	37660	30537	38229	41261	38046	50421	35573	41211	38244	30463	4016	40090	37030	42259	9940	32035	18510	27529	30461	29114	27092	30904	55752	24490
18	172	0.969	104.106	Choline	Positive	A/M/R	[M]+	104.106	C5H14NO	Cholines	OEYIOHPDSNJKLS-UHFFFAOYSA-N	HMDB0000097	C[N+](C)(C)CCO	779.81	OXY20 µM_05	104.10577:63368 105.10912:4378 106.11248:265		9	434697	393516	297488	584283	542225	615008	304497	348587	332917	253348	366286	350433	451416	356141	393359	395632	35788	72944	91145	101647	90309	103486	86483	53268	69983	172771	90004	77889	85494	136234	69841
19	832	0.983	162.111	D-Carnitine	Positive	A/G/M/R	[M+H]+	162.112	C7H15NO3	Carnitines	PHIQHXFUZVPYII-LURJTMIESA-N	HMDB0000062	C[N+](C)(C)C[C@@H](O)CC([O-])=O	67.12	Control_05	162.11131:6774 163.11466:940 164.11802:207		56	42241	32074	17880	44898	48849	50244	22110	20525	23695	13469	23656	14377	26993	26112	29198	24489	17911	9816	16148	14175	17975	19417	10926	7674	13967	14188	11380	10071	14512	23184	11240
20	2793	0.988	310.996	Ribulose-1,5-Bisphosphate	Positive	Respect	[M+H]+	310.993	C5H12O11P2	Pentose phosphates	YAHZABJORDUQGO-UHFFFAOYNA-N	HMDB0304322	OC(COP(O)(O)=O)C(O)C(=O)COP(O)(O)=O	25.67	Control_04	310.99582:1487 311.99917:0 313.00253:275		12	8857	4374	3904	9583	7356	8679	4316	4363	2799	3820	3698	3766	5716	3652	4020	4238	3660	4830	7835	7542	8127	8870	5581	2864	4196	4411	4306	3671	4023	7968	3347
21	557	0.993	144.046	4-METHYL-5-THIAZOLEETHANOL	Positive	Respect	[M+H]+	144.048	C6H9NOS	4,5-disubstituted thiazoles	BKAWJIRCKVUVED-UHFFFAOYSA-N	HMDB0032985	CC1=C(CCO)SC=N1	33.36	Control_01	144.04608:2154 145.04943:802 146.05279:0		16	16064	9460	4388	12694	11136	11932	4833	4399	4447	6164	6011	4469	8666	5805	7287	6844	3883	4141	10370	7687	9382	9194	5676	3515	5915	5759	4971	129	4886	8822	2913
22	805	0.998	160.033	Chloridazone-methyl-desphenyl	Positive	MassBank	[M+H]+	160.027	C5H6ClN3O	Pyridazinones	XNSGCNYTNLWRKM-UHFFFAOYSA-N	N/A	CN1N=CC(N)=C(Cl)C1=O	41.99	Rotenone_05	160.03265:3756 161.036:159 162.03936:26		15	16451	9203	545	11714	9420	9658	3916	2540	1880	4211	3519	1778	5085	2104	2298	3655	1717	1931	16687	13370	19094	19982	12609	4293	12525	9653	5785	4507	5060	12702	2475
23	1356	1.002	204.085	alpha-oxo-1h-indole-3-propanoic acid	Positive	Authentic	[M+H]+	204.08	C11H9NO3	Indolyl carboxylic acids and derivatives	RSTKLPZEZYGQPY-UHFFFAOYSA-N	HMDB0060484	O=C(O)C(=O)CC1=CNC=2C=CC=CC21	51.18	OXY20 µM_01	204.084:3919 205.08735:318 206.09071:0	44.90974:7 45.07592:7 45.36905:13 45.40307:13 45.44748:7 45.49856:7 45.53902:8 45.68289:7 45.82378:7 46.1834:7 46.28425:7 46.45188:7 46.48845:7 46.54441:7 46.57887:7 46.58964:7 46.89171:7 46.909:7 46.95116:7 47.09616:7 47.14491:7 47.2262:7 47.63155:7 47.66205:7 47.72308:7 47.74924:7 47.93261:7 48.13822:7 48.15355:7 48.33988:7 48.34866:7 48.3706:7 48.39694:7 48.53866:7 48.75658:7 49.61203:7 49.669…	75	2694	15273	45849	2453	5896	5596	19975	25209	23149	14795	18423	27247	12325	23552	22612	17242	24312	2640	3798	2856	2702	2119	8445	15226	11014	6606	8333	18941	22937	4191	26487
24	2130	1.002	258.106	sn-Glycero-3-phosphocholine	Positive	A/M	[M+H]+	258.111	C8H21NO6P	Glycerophosphocholines	SUHOQUVVVLNYQR-MRVPVSSYSA-O	HMDB0000086	OCC(O)COP(O)(=O)OCC[N+1](C)(C)C	2601.74	OXY20 µM+R_08	258.10818:129830 259.11153:12172 260.11489:2175	45.03308:358 45.05639:39 45.07518:35 45.12216:37 45.1627:34 45.20309:7 45.80879:7 46.06131:36 46.09761:7 46.20008:31 46.30569:8 46.37832:34 46.48089:20 46.55838:7 46.60577:7 46.65377:31 46.70925:7 46.88412:7 46.8965:41 47.03168:47 47.19554:52 47.22352:22 47.28829:16 47.31948:7 47.36292:7 47.47532:46 47.49392:42 47.54935:7 47.58905:35 47.68056:7 47.70126:7 47.72107:36 47.86894:27 48.11343:35 48.23…	55	1987057	1994436	1541613	2267083	2666606	2996129	1585728	1751043	1663689	1287590	1900714	1913351	2335516	1900572	2051722	2043864	1529889	366359	345611	298608	356736	169270	21889	235507	310294	308695	431205	418094	389641	623110	345348
25	502	1.003	138.05	ORTH0-AMINOBENZOIC ACID	Positive	Respect	[M+H]+	138.055	C7H7NO2	Aminobenzoic acids	RWZYAGGXGHYGMB-UHFFFAOYSA-N	HMDB0001123	NC1=CC=CC=C1C(O)=O	72.91	Rotenone_08	138.04997:7986 139.05332:493 140.05668:215		24	35221	17961	4916	27943	22431	25482	8701	7065	4060	9593	8162	5415	13043	5799	6805	10204	3420	6991	38849	31760	42007	44117	28153	11041	24012	22074	14981	11829	13584	27796	8339
26	5193	1.004	608.084	Uridine-5-diphosphoacetylglucosamine	Positive	A/R	[M+H]+	608.086	C17H27N3O17P2	Pyrimidine nucleotide sugars	LFTYTUAZOPRMMI-MPIASZHXSA-N	HMDB0000290	O=C1N=C(O)C=CN1C2OC(COP(=O)(O)OP(=O)(O)OC3OC(CO)C(O)C(O)C3N=C(O)C)C(O)C2O	62.65	OXY20 µM+R_01	608.08423:2586 609.08758:510 610.09094:153		3	2007	6709	24575	1721	19329	3594	8435	14312	11373	6923	7404	13184	10404	11028	10985	7431	10853	2651	1955	5539	11175	1830	4016	7095	4507	6390	4725	9150	9735	2463	14527
27	4570	1.007	489.109	Cytidine 5'-diphosphocholine	Positive	A/M	[M+H]+	489.115	C14H26N4O11P2	Pyrimidine ribonucleoside diphosphates	RZZPDXZPRHQOCG-OJAKKHQRSA-N	HMDB0260340	C[N+](C)(C)CCOP(O)(=O)OP([O-])(=O)OC[C@H]1O[C@H]([C@H](O)[C@@H]1O)N1C=CC(=N)N=C1O	61.85	Rotenone_06	489.10895:2452 490.1123:488 491.11566:136		0	681	4146	3293	572	4112	5390	2458	2372	1730	2097	2267	2336	2530	1509	2172	3434	2127	1232	15108	6425	13929	2613	11987	6788	3862	4761	4271	4286	4037	1423	6000
28	4587	1.007	489.109	DIPHOSPHOCHOLINE	Positive	Authentic	[M+H]+	489.113	C14H26N4O11P2	Pyrimidine ribonucleoside diphosphates	RZZPDXZPRHQOCG-OJAKKHQRSA-N	HMDB0260340	C[N+](C)(C)CCOP(=O)([O-])OP(=O)(O)OC[C@@H]1[C@H]([C@H]([C@@H](O1)N2C=CC(=NC2=O)N)O)O	61.85	Rotenone_06	489.10895:2452 490.1123:488 491.11566:136		0	681	4146	3293	572	4112	5390	2458	2372	1730	2097	2267	2336	2530	1509	2172	3434	2127	1232	15108	6425	13929	2613	11987	6788	3862	4761	4271	4286	4037	1423	6000
29	422	1.015	132.075	3-Guanidinopropionic acid	Positive	Authentic	[M+H]+	132.076	C4H9N3O2	Guanidines	KMXXSJLYVJEBHI-UHFFFAOYSA-N	HMDB0013222	O=C(O)CCNC(=N)N	218.8	Control_02	132.07494:23525 133.07829:1036 134.08165:114		24	122500	132364	54416	112140	120766	120414	72110	71401	81975	69012	109788	89552	108601	106011	108315	111064	67585	27777	50976	41061	53516	56103	32992	21268	33871	38589	35771	33639	47168	65752	28337
30	422	1.015	132.075	CREATINE	Positive	G/M/R	[M+H]+	132.077	C4H9N3O2	Alpha amino acids and derivatives	CVSVTCORWBXHQV-UHFFFAOYSA-N	HMDB0000064	CN(CC(O)=O)C(N)=N	218.8	Control_02	132.07494:23525 133.07829:1036 134.08165:114		24	122500	132364	54416	112140	120766	120414	72110	71401	81975	69012	109788	89552	108601	106011	108315	111064	67585	27777	50976	41061	53516	56103	32992	21268	33871	38589	35771	33639	47168	35752	28337
31	1349	1.016	203.147	N,N-DIMETHYL-ARGININE"	Positive	Authentic	[M+H]+	203.15	C8H18N4O2	Arginine and derivatives	YDGMGEXADBMOMJ-UHFFFAOYSA-N	HMDB0244994	CN(C)C(=NCCCC(C(=O)O)N)N	24.45	Rotenone_08	203.14693:2041 204.15028:192 205.15364:0		71	11786	8715	4303	9460	6940	7446	5209	4377	3011	8974	4875	3601	7918	3530	4335	4812	2595	5274	13273	10818	13667	11838	7717	5150	7093	7344	5915	4695	4959	8379	4506
32	3429	1.017	365.102	Trehalose	Positive	MassBank	[M+ACN+H]+	365.105	C12H22O11	O-glycosyl compounds	HDTRYLNUVZCQOY-LIZSDCNHSA-N	HMDB0000975	OC[C@H]1O[C@H](O[C@H]2O[C@H](CO)[C@@H](O)[C@H](O)[C@H]2O)[C@H](O)[C@@H](O)[C@@H]1O	128.09	OXY20 µM_04	365.10184:20402 366.10519:3914 367.10855:747	44.98606:7 45.47849:7 45.487:7 45.59349:7 45.77267:7 45.9137:7 46.08494:7 46.14923:7 46.1814:7 46.21786:7 46.32091:7 46.36818:7 46.40687:8 46.57364:7 46.64797:7 46.67815:7 46.79034:7 47.59578:7 47.71451:7 47.73632:7 47.7963:8 47.8334:7 47.91092:7 47.97915:11 48.17341:7 48.20409:7 48.21285:7 48.41467:7 48.75123:7 48.89819:39 48.97404:7 49.30922:7 49.3724:7 49.48334:7 50.50534:7 50.5951:7 50.62204:…	144	58059	59378	19535	119551	28224	74928	68639	30127	16408	68571	116619	39733	55772	87469	26615	75650	54987	2417	15297	12787	173717	35830	12025	21011	21866	15245	12190	11080	13675	40035	20877
33	2947	1.018	324.057	Cytidine 5'-monophosphate	Positive	A/M	[M+H]+	324.059	C9H14N3O8P	Pyrimidine ribonucleoside monophosphates	IERHLVCPSMICTF-XVFCMESISA-N	HMDB0000095	O[C@H]1[C@@H](O)[C@@H](O[C@@H]1COP(O)(O)=O)N1C=CC(=N)N=C1O	31.91	OXY20 µM+R_02	324.05655:1494 325.0599:116 326.06326:75		24	4985	4362	3726	1305	6228	5808	3400	3448	4066	3403	5863	4515	5891	5252	5179	4915	3139	2621	3241	2678	7003	1131	5393	3597	3593	4712	4542	4134	3833	7157	3596
34	1437	1.02	212.04	CREATINE PHOSPHATE	Positive	GNPS	[M+H]+	212.043	C4H10N3O5P	Alpha amino acids and derivatives	DRBBFCLWYRJSJZ-UHFFFAOYSA-N	HMDB0001511	CN(CC(O)=O)C(N)=NP(O)(O)=O	51.97	Control_03	212.04012:6355 213.04347:368 214.04683:133	45.04215:7 45.69263:7 45.9276:7 45.98215:7 46.27045:7 46.76553:7 47.66113:7 47.69373:26 47.74287:7 48.02788:7 48.88908:7 50.00829:26 50.06116:7 50.07233:7 50.17064:7 50.2243:7 50.2836:7 50.41908:7 50.58056:7 50.60077:7 51.04512:7 51.20308:7 51.27538:7 51.30363:7 51.35111:7 51.45746:7 51.65318:29 51.89988:7 51.98403:7 52.0159:7 52.40356:7 52.52015:7 52.62312:7 52.75312:10 53.27533:7 53.7139:7 53.7…	22	15254	4015	41416	35628	27815	16203	8774	20126	7267	7016	7616	6768	33764	8236	8673	4894	6224	5939	3094	6392	4450	7419	3185	2973	1629	3022	6653	1481	2719	11398	9513
35	4987	1.021	560.073	Adenosine diphosphate ribose	Positive	Authentic	[M+H]+	560.078	C15H23N5O14P2	Purine nucleotide sugars	SRNWOUGRCWSEMX-KEOHHSTQSA-N	HMDB0001178	C1=NC(=C2C(=N1)N(C=N2)[C@H]3[C@@H]([C@@H]([C@H](O3)COP(=O)(O)OP(=O)(O)OC[C@@H]4[C@H]([C@H]([C@@H](O4)O)O)O)O)O)N	47.81	OXY20 µM_01	560.07349:1271 561.07684:282 562.0802:56		3	1039	5057	3226	685	5336	1568	2348	2954	5079	3825	6345	5734	4046	6309	6085	4907	4752	717	3645	1477	1092	644	4260	3024	3967	4194	3887	4526	4802	5379	1747
36	601	1.024	147.075	Glutamine	Positive	A/G/M/R	[M+H]+	147.076	C5H10N2O3	Alpha amino acids	ZDXPYRJPNDTMRX-UHFFFAOYNA-N	HMDB0000641	NC(CCC(O)=N)C(O)=O	31.12	Control_04	147.07458:3854 148.07793:0 149.08129:244		87	27203	11891	3194	29071	27290	29942	11545	6057	4709	6001	9870	6968	13382	8494	9695	10386	4595	4262	9300	8677	11489	15461	2134	2493	3035	4582	3504	1961	5029	16301	1725
37	1954	1.034	245.074	Uridine	Positive	A/G/M/R	[M+H]+	245.077	C9H12N2O6	Pyrimidine nucleosides	DRTQHJPVMGBUCF-XVFCMESISA-N	HMDB0000296	OC[C@H]1O[C@H]([C@H](O)[C@@H]1O)N1C=CC(O)=NC1=O	21.43	OXY20 µM_04	245.07411:2047 246.07746:506 247.08082:0		65	9512	9840	7268	3156	11732	12600	6822	7351	7927	7209	10830	8787	12623	10645	10508	8992	7635	1721	5894	5544	6679	1204	4865	2786	4321	4925	4838	4066	3822	7244	3673
38	4703	1.051	511.09	CITICOLINE	Positive	Authentic	[M+H]+	511.097	C14H26N4O11P2	Pyrimidine ribonucleoside diphosphates	RZZPDXZPRHQOCG-OJAKKHQRSA-N	HMDB0001413	C[N+](C)(C)CCOP([O-])(=O)OP(O)(=O)OC[C@H]1O[C@H]([C@H](O)[C@@H]1O)N1C=CC(N)=NC1=O	52.68	Rotenone_01	511.09033:1613 512.09368:263 513.09704:48		2	3034	639	1647	3416	2807	3079	1268	1648	72	987	213	1353	1827	151	231	465	85	2659	11273	8970	9641	10598	552	126	3366	2989	2809	2120	2255	4162	391
39	5192	1.059	608.082	Uridine 5'-diphospho-N-acetylgalactosamine	Positive	A/G/M	[M+H]+	608.089	C17H27N3O17P2	Pyrimidine nucleotide sugars	LFTYTUAZOPRMMI-NESSUJCYSA-N	HMDB0060522	O=C1N=C(O)C=CN1C2OC(COP(=O)(O)OP(=O)(O)OC3OC(CO)C(O)C(O)C3N=C(O)C)C(O)C2O	70.38	Control_03	608.08154:3845 609.08489:716 610.08825:275	44.9067:7 45.13328:7 45.15024:7 45.25422:8 45.59241:7 45.62545:7 45.85063:7 45.87094:7 46.01961:7 46.41547:7 46.51551:7 46.57468:20 46.68999:23 46.78573:29 46.89511:7 47.40221:7 47.55225:7 48.0782:7 48.46192:7 48.48059:7 48.51906:7 48.84937:7 49.09673:7 49.12991:7 49.21843:7 49.23836:7 49.26051:7 49.28045:7 49.29485:7 49.48005:7 49.70675:7 49.72203:28 49.74347:7 49.86931:8 49.98192:7 50.00759:7 5…	9	13906	1648	24575	22033	19329	21561	2500	14485	1679	6923	1676	2177	9527	11028	2491	1520	975	7931	7360	5574	11121	17835	3199	3471	1028	1308	5368	443	9735	20268	14523
40	4238	1.073	444.028	Guanosine-5'-diphosphate sodium salt	Positive	A/R	[M+H]+	444.03	C10H15N5O11P2	Purine ribonucleoside diphosphates	QGWNDRXFNXRZMB-UUOKFMHZSA-N	HMDB0001201	O=P(O)(O)OP(=O)(O)OCC1OC(N2C=NC=3C(O)=NC(=N)NC32)C(O)C1O	79.92	OXY20 µM_06	444.02765:5111 445.031:896 446.03436:185	44.89191:7 44.99982:7 45.10044:7 45.14284:7 45.58817:7 45.66171:7 45.8624:8 45.90943:7 46.36389:7 46.40688:8 46.5026:7 46.72993:7 46.97187:8 47.02499:47 47.17974:7 47.24805:7 47.33704:7 47.4185:7 47.44458:7 47.46523:7 47.58816:7 47.60123:7 47.87161:7 47.89454:7 48.18109:7 48.34443:7 48.41467:7 48.42346:7 48.47618:7 48.53772:7 48.55972:7 48.59491:7 48.61581:7 48.67855:7 48.89457:8 48.9328:28 48.96…	138	6772	27080	5624	7616	40973	43074	19081	11644	31152	21704	36924	33958	44099	33052	43032	30862	24736	1830	7685	7040	3078	2922	1915	2684	6840	6451	6768	2373	4771	3692	2826
41	4098	1.081	428.033	Adenosine_Diphosphate	Positive	A/G/M	[M+H]+	428.037	C10H15N5O10P2	Purine ribonucleoside diphosphates	XTWYTFMLZFPYCI-UHFFFAOYSA-N	HMDB0247869	[H]OC([H])(C([H])(O[H])1)C([H])(OC([H])(n(c([H])3)c(n2)c(n3)c(N([H])[H])nc([H])2)1)C([H])([H])OP(=O)(O[H])OP(=O)(O[H])O[H]	172.41	Control_08	428.0358:14176 429.03915:2017 430.04251:419	45.11379:7 45.48232:7 45.66768:7 45.67515:7 45.82885:7 45.95446:41 46.05988:7 46.30331:7 46.62277:7 46.68313:7 46.88604:7 47.45964:34 47.52354:7 47.71437:41 47.8956:53 47.99902:7 48.09965:7 48.62024:41 48.68556:55 48.82467:7 48.99683:7 49.12172:7 49.2357:7 49.56177:7 49.76862:7 49.79045:33 49.92459:7 49.97255:7 50.04835:16 50.24287:7 50.33015:9 50.66768:7 50.70363:7 50.8318:7 50.86106:7 50.91059:…	204	108525	26410	79550	163931	137210	154954	81124	109092	20040	100609	133495	140696	203163	139571	169460	107731	14702	3980	65441	60938	54231	63090	3715	16805	34585	50711	52266	41970	47119	91451	16184
42	734	1.087	156.075	3-(1-Pyrazolyl)-alanine	Positive	Authentic	[M+H]+	156.075	C6H9N3O2	L-alpha-amino acids	PIGOPELHGLPKLL-YFKPBYRVSA-N	HMDB0034267	O=C(O)C(N)CN1N=CC=C1	132.99	OXY20 µM_05	156.07507:13683 157.07842:930 158.08178:312		26	87630	75043	31630	90243	87263	92853	35723	36015	38265	36229	62992	41723	77931	48328	57839	56213	33162	12921	46618	39084	47821	49812	27779	14119	25881	28051	23119	17318	20780	46477	15559
43	1275	1.087	198.085	CITRULLINE	Positive	Authentic	[M+H]+	198.085	C6H13N3O3	L-alpha-amino acids	RHGKLRLOHDJJDR-BYPYZUCNSA-N	HMDB0000904	N[C@@H](CCCNC(N)=O)C(O)=O	581.7	OXY20 µM_05	198.08537:63314 199.08872:6581 200.09208:843		16	378850	327878	139192	389174	397413	380891	156227	162355	173578	147524	275042	178456	347326	215360	255764	251237	149062	58450	195208	162543	198102	221628	120840	160386	110382	123583	98330	79246	96943	192832	68542
44	730	1.087	156.075	Histidine	Positive	G/M/R	[M+H]+	156.077	C6H9N3O2	Histidine and derivatives	HNDVDQJCIGZPNO-UHFFFAOYNA-N	HMDB0000177	NC(CC1=CN=CN1)C(O)=O	132.99	OXY20 µM_05	156.07507:13683 157.07842:930 158.08178:312		26	87630	75043	31630	90243	87263	92853	35723	36015	38265	36229	62992	41723	77931	48328	57839	56213	33162	12921	46618	39084	47821	49812	27779	14119	25881	28051	23119	17318	20780	46477	15559
45	63	1.094	132.996	Malate	Negative	Authentic	[M-H]-	133	C4H6O5	Beta hydroxy acids and derivatives	BJEPYKJPYRNKOW-REOHCLBHSA-N	HMDB0000156	OC(=O)C[C@H](O)C(O)=O	239.72	OXY20 µM_03	132.99562:6688 133.99897:189 135.00233:46		18	46863	46357	45151	39916	42620	42777	49296	42458	39517	44919	44967	38938	51867	46263	43290	48219	22271	40378	29924	19617	36332	34898	10706	36457	26240	12102	29345	32359	13817	33657	10530
46	459	1.109	134.044	L-Aspartic acid	Positive	A/R	[M+H]+	134.045	C4H7NO4	Aspartic acid and derivatives	CKLJMWTZIZZHCS-REOHCLBHSA-N	HMDB0000191	C([C@@H](C(=O)O)N)C(=O)O	61.25	OXY20 µM_04	134.04361:6071 135.04696:546 136.05032:5732		21	12376	20801	10317	20032	22317	21498	13953	12885	16633	15216	32782	16698	30410	26541	21796	27822	15319	1682	2124	1928	4863	3473	2814	2206	5954	6315	4840	4223	5367	9196	1985
47	2381	1.125	276.118	H-gamma-glutamyl-glutamine	Positive	Authentic	[M+H]+	276.119	C10H17N3O6	Dipeptides	JBFYFLXEJFQWMU-WDSKDSINSA-N	HMDB0011738	O=C(O)C(N=C(O)CCC(N)C(=O)O)CCC(=N)O	22.49	OXY20 µM_06	276.11771:1560 277.12106:0 278.12442:248		20	12404	8587	4350	17549	11477	10723	6563	5706	4252	5499	7734	6066	10594	6079	8019	8894	4343	258	689	184	1266	266	413	350	652	654	495	830	930	1972	242
48	2025	1.13	249.105	Glu-Thr	Positive	Authentic	[M+H]+	249.108	C9H16N2O6	Dipeptides	JSIQVRIXMINMTA-ZDLURKLDSA-N	HMDB0028829	O=C(O)CCC(N)C(O)=NC(C(=O)O)C(O)C	21.78	OXY20 µM_07	249.10522:6419 250.10857:662 251.11193:167	45.27378:8 46.41106:7 46.65069:30 46.80967:7 46.86907:7 47.04208:7 48.03014:34 48.59635:44 49.16077:7 49.34239:7 49.46217:7 49.56544:7 49.60897:22 50.42985:18 51.67945:7 52.12053:7 52.3179:29 53.1831:7 53.38861:37 53.50696:7 54.19294:32 54.61032:7 55.04147:7 55.11993:7 55.18505:33 56.04926:196 56.20247:10 56.49991:33 56.55596:21 56.98999:32 57.0542:32 57.06756:7 57.09615:35 57.65077:7 57.78433:42…	155	42012	25035	14817	53504	36350	43123	18240	17704	14097	17288	24236	22090	37360	20648	29856	38333	16466	3751	4543	12479	18556	6579	12138	5769	17534	17905	17655	14081	16968	24091	10075
49	297	1.13	120.064	Threonine	Positive	A/G/M/R	[M+H]+	120.065	C4H9NO3	L-alpha-amino acids	AYFVYJQAPQTCCC-GBXIJSLDSA-N	HMDB0000167	C[C@H]([C@@H](C(=O)O)N)O	48.91	OXY20 µM_07	120.06397:3941 121.06732:313 122.07068:230		10	10354	18721	8722	38920	27572	31203	11420	11799	7854	12215	16237	15127	22811	13368	18087	24790	10459	3345	6018	3794	10071	2531	5253	3551	11334	12545	11284	9313	11609	21152	6932
50	5671	1.288	744.074	BETA-NICOTINAMIDE ADENINE DINUCLEOTIDE PHOSPHATE	Positive	Authentic	[M+H]+	744.08	C21H28N7O17P3	(5'->5')-dinucleotides	XJLXINKUBYWONI-UHFFFAOYSA-N	HMDB0000217	O=P([O-])(OP(O)(OCC1C(O)C(OP(O)(O)=O)C(N2C=NC3=C2N=CN=C3N)O1)=O)OCC(O4)C(O)C(O)C4[N+]5=CC=CC(C(N)=O)=C5	95.09	OXY20 µM_02	744.07397:3611 745.07732:1163 746.08068:353		8	11512	287	147	13364	14855	15530	76	21	28	57	175	24	8598	64	67	144	38	43	2540	876	4611	4846	36	23	142	208	142	39	227	595	38
51	277	1.303	118.085	Betaine	Positive	Authentic	[M+H]+	118.086	C5H12NO2	Alpha amino acids	KWIUHFFTVRNATP-UHFFFAOYSA-N	HMDB0000043	O=C([O-])C[N+](C)(C)C	1235.37	Rotenone_01	118.08506:121183 119.08841:6610 120.09177:728		105	903953	554687	124653	832674	727032	674180	12283	153159	4594	212262	277481	10096	469841	158829	22802	248299	3160	186026	826717	634085	869347	816615	210979	6524	416146	386311	224242	15937	17547	570545	108611
52	277	1.303	118.085	Norvaline	Positive	A/R	[M+H]+	118.086	C5H11NO2	L-alpha-amino acids	SNDPXSYFESPGGJ-BYPYZUCNSA-N	HMDB0013716	CCC[C@H](N)C(O)=O	1235.37	Rotenone_01	118.08506:121183 119.08841:6610 120.09177:728		105	903953	554687	124653	832674	727032	674180	12283	153159	4594	212262	277481	10096	469841	158829	22802	248299	3160	186026	826717	634085	869347	816615	210979	6524	416146	386311	224242	5937	17547	570545	108611
53	277	1.303	118.085	Valine	Positive	G/M	[M+H]+	118.086	C5H11NO2	Valine and derivatives	KZSNJWFQEVHDMF-UHFFFAOYNA-N	HMDB0000883	CC(C)C(N)C(O)=O	1235.37	Rotenone_01	118.08506:121183 119.08841:6610 120.09177:728		105	903953	554687	124653	832674	727032	674180	12283	153159	4594	212262	277481	10096	469841	158829	22802	248299	3160	186026	826717	634085	869347	816615	210979	6524	416146	386311	224242	5937	17547	570545	108611
54	1940	1.308	244.09	Cytidine	Positive	A/G/M/R	[M+H]+	244.093	C9H13N3O5	Pyrimidine nucleosides	UHDGCWIWMRVCDJ-XVFCMESISA-N	HMDB0000089	c1cn([C@H]2[C@@H]([C@@H]([C@@H](CO)O2)O)O)c(nc1=N)O	72	Rotenone_04	244.09146:6408 245.09481:1005 246.09817:261	45.03371:45 45.39948:10 45.423:40 45.44426:7 45.58159:7 45.68645:48 45.91673:7 45.94026:7 46.07726:7 46.09869:7 46.49989:28 46.70818:7 46.79126:7 46.80853:7 46.88889:26 47.03769:7 47.43897:7 47.46289:7 47.51944:7 47.65878:7 48.29333:42 48.41012:7 48.51118:7 48.59915:7 48.91266:32 49.22268:7 49.26932:38 49.57314:7 49.65651:7 49.98159:46 49.99624:7 50.05281:48 50.38528:7 50.61517:7 51.27179:7 51.35…	80	9269	3083	30	9425	5044	5250	199	124	169	41	16879	163	30684	259	242	390	69	216	22235	13631	23062	27297	256	133	5914	5761	299	23	90	15143	97
55	13	1.309	72.0802	Pyrrolidine	Positive	Authentic	[M+H]+	72.0808	C4H9N	Pyrrolidines	RWRDLPDLKQPQOW-UHFFFAOYSA-N	HMDB0031641	C1CCNC1	147.79	Rotenone_02	72.08018:9396 73.08353:647 74.08689:122		72	63452	39484	6100	30457	49122	45761	851	703	350	13823	20708	846	30957	10047	1838	2595	357	1883	63820	46190	65235	59693	32789	5424	29604	28206	1419	304	1515	42160	6667
56	221	1.31	112.049	Cytosine	Positive	A/M/R	[M+H]+	112.05	C4H5N3O	Pyrimidones	OPTASPLRGRRNAP-UHFFFAOYSA-N	HMDB0000630	NC(C=1)=NC(=O)NC1	145.16	OXY20 µM_02	112.04929:12182 113.05264:726 114.056:152		66	34282	8014	223	31733	11338	23137	4417	4628	3483	115	5948	4876	73256	4927	5659	4735	2986	3166	51165	37364	53212	54854	5337	2924	6337	17019	4803	3391	5058	38864	220
57	4079	1.317	428.032	Adenosine-3',5'-diphosphate Sodium salt	Positive	Respect	[M+H]+	428.037	C10H15N5O10P2	Purine ribonucleoside 3',5'-bisphosphates	WHTCPDAXWFLDIH-KQYNXXCUSA-N	HMDB0000061	NC1=C2N=CN([C@@H]3O[C@H](COP(O)(O)=O)[C@@H](OP(O)(O)=O)[C@H]3O)C2=NC=N1	224.97	OXY20 µM_03	428.0321:18241 429.03545:4490 430.03881:998	44.88119:7 44.94252:7 45.21905:7 45.26682:7 45.29442:8 45.37198:7 45.80669:7 46.09336:7 46.53042:7 46.90684:7 47.07017:7 47.44876:7 47.63264:7 47.91513:8 48.13383:7 48.15026:7 48.23899:7 48.4178:7 48.52437:7 48.54525:7 48.75928:11 48.86793:7 49.0888:7 49.17286:7 49.29243:7 49.31017:7 49.53758:7 49.60869:7 49.65538:7 49.67429:7 49.80338:7 49.94045:7 50.06207:7 50.17378:7 50.19614:7 50.37518:7 50.6…	238	101491	102982	21785	2558	2905	2790	83420	87192	80980	97789	100060	77469	1832	97155	93310	94787	73107	48292	992	3584	1021	5634	1402	40389	978	2113	2559	48816	63806	647	47492
58	829	1.324	162.074	2-Aminoadipic acid	Positive	A/G/M/R	[M+H]+	162.076	C6H11NO4	L-alpha-amino acids	OYIFNHCXNCRBQI-BYPYZUCNSA-N	HMDB0000510	N[C@@H](CCCC(O)=O)C(O)=O	148.78	OXY20 µM+R_03	162.07388:10640 163.07723:962 164.08059:82		13	91319	47932	426	108779	94343	112272	541	754	364	1122	29980	765	40638	1973	1999	3077	205	319	15730	11678	18229	22640	5056	37	18533	14150	1044	165	1268	68277	295
59	834	1.324	162.074	ALPHA-AMINOADIPATE	Positive	Authentic	[M+H]+	162.076	C6H11NO4	L-alpha-amino acids	OYIFNHCXNCRBQI-BYPYZUCNSA-N	HMDB0000510	C(C[C@@H](C(=O)O)N)CC(=O)O	148.78	OXY20 µM+R_04	162.07388:10640 163.07723:962 164.08059:82		13	91319	47932	426	108779	94343	112272	541	754	364	1122	29980	765	40638	1973	1999	3077	205	319	15730	11678	18229	22640	5056	37	18533	14150	1044	165	1268	68277	295
60	3277	1.331	348.067	Adenosine Monophosphate	Positive	A/G/R	[M+H]+	348.07	C10H14N5O7P	Purine ribonucleoside monophosphates	UDMBCSSLTHHNCD-KQYNXXCUSA-N	HMDB0000045	O=P(O)(O)OCC1OC(N2C=NC=3C(=NC=NC32)N)C(O)C1O	432.28	Rotenone_03	348.06912:8730 349.07247:1556 350.07583:176	44.96002:7 45.12206:7 45.50063:31 45.7176:7 45.75896:36 45.7731:7 45.90985:7 45.9711:47 46.15396:7 46.19149:7 46.35572:7 46.45462:8 46.60962:7 46.76502:8 46.90743:8 47.22897:7 47.46676:7 47.48307:7 47.56683:7 47.60602:7 47.65939:7 47.85022:7 47.85895:7 48.1639:28 48.23522:7 48.32732:7 48.38877:7 49.54932:7 49.66046:7 49.80152:32 50.14485:30 50.18784:7 50.22803:33 50.32319:7 50.36238:8 50.41951:7 …	3018	174048	113059	8895	202648	147945	154393	8023	8177	7672	9178	292339	5706	408666	9688	14653	160021	6446	4571	66196	44053	54342	57350	27311	3451	26972	30047	5296	4164	5621	56146	4183
61	3263	1.331	348.067	AMP	Positive	MassBank	[M+H]+	348.07	C10H14N5O7P	Purine ribonucleoside monophosphates	UDMBCSSLTHHNCD-KQYNXXCUSA-N	HMDB0000045	NC1=C2N=CN([C@@H]3O[C@H](COP(O)(O)=O)[C@@H](O)[C@H]3O)C2=NC=N1	432.28	OXY20 µM_04	348.06693:66488 349.07028:9910 350.07364:1798	44.93414:19 44.96592:22 45.1191:33 45.22947:31 45.27758:7 45.32538:7 45.49126:7 45.58923:7 45.75816:32 45.98096:34 46.28859:34 46.46039:44 46.85513:7 46.93301:41 46.98917:7 47.00016:13 47.21877:7 47.24913:7 47.37117:42 47.55768:7 47.59079:39 47.64465:38 47.78804:23 48.02458:7 48.21833:7 48.33937:22 48.40149:7 48.48057:7 48.49815:7 48.85105:11 48.9045:7 48.99745:44 49.20844:7 49.22893:27 49.2717:3…	3018	174048	113059	8895	202648	147945	154393	8023	8177	7672	9178	292339	5706	408666	9688	14653	160021	6446	4571	66196	44053	54342	57350	27311	3451	26972	30047	5296	4164	5621	56146	4183
62	482	1.342	136.06	ADENINE	Positive	A/G/M/R	[M+H]+	136.06	C5H5N5	6-aminopurines	GFFGJBXGBJISGV-UHFFFAOYSA-N	HMDB0000034	C1=NC2=C(N1)C(=NC=N2)N	105.69	OXY20 µM_02	136.06001:22518 137.06336:1732 138.06672:83		1190	86320	76998	46616	103567	93100	103230	45939	47945	45358	53154	122526	48271	142555	53755	53520	85851	41921	19973	46488	46716	44500	53313	31106	21224	29587	42355	31044	28092	35062	55560	22433
63	160	1.361	102.997	Betaine aldehyde	Positive	Authentic	[M+H]+	103	C5H12NO	Tetraalkylammonium salts	SXKNCCSPZDCRFD-UHFFFAOYSA-N	HMDB0001252	O=CC[N+1](C)(C)C	28.35	OXY20 µM+R_03	102.99746:2742 104.00081:70 105.00417:57		19	11605	10187	6755	898	7693	9849	8558	9605	7352	7565	9065	6342	8614	7366	8721	5399	1152	4297	21428	18270	15632	17732	14882	3738	17971	22668	12891	2644	14819	1135	11832
64	3435	1.361	364.062	GUANOSINE 5'-MONOPHOSPHATE	Positive	A/G/M/R	[M+H]+	364.065	C10H14N5O8P	Purine ribonucleoside monophosphates	RQFCJASXJCIDSX-UUOKFMHZSA-N	HMDB0001397	NC1=NC2=C(N=CN2[C@@H]2O[C@H](COP(O)(O)=O)[C@@H](O)[C@H]2O)C(=O)N1	46.47	OXY20 µM_04	364.06158:4756 365.06493:1163 366.06829:69		384	20448	16095	560	20254	16927	11168	645	1251	143	16126	21824	538	18851	2544	2544	12278	79	183	8081	6550	6523	8384	4315	90	6060	5540	3726	3118	3560	6460	345
65	333	1.361	123.053	Niacinamide	Positive	G/M/R	[M+H]+	123.055	C6H6N2O	Nicotinamides	DFPAKSUCGFBDDF-UHFFFAOYSA-N	HMDB0001406	OC(=N)C1=CN=CC=C1	157.05	OXY20 µM_01	123.05296:53382 124.05631:4349 125.05967:189		161	261676	252009	194501	277420	288265	305454	193435	191797	195320	207516	231424	175496	283097	221620	220518	229400	17043	96845	169171	180228	180560	193821	140171	92393	137918	176369	145894	13914	161335	212192	110214
66	34	1.364	114.004	Proline	Negative	A/G/M/R	[M-H]-	114	C5H9NO2	Proline and derivatives	ONIBWKKTOPOVIA-BYPYZUCNSA-N	HMDB0000162	OC(=O)C([H])(C1)NCC1	72.45	Control_07	114.00372:1858 115.00707:94 116.01043:135		10	6223	5509	6169	6284	6943	7046	7542	5729	5941	6061	6771	5797	6036	6585	6238	6601	3460	4211	3184	3178	3041	3257	3219	3267	3312	3232	3103	3411	3224	3585	3035
67	8	1.366	89.0114	Lactic acid	Negative	Respect	[M-H]-	89.01	C3H6O3	Alpha hydroxy acids and derivatives	JVTAAEKCZFNVCJ-UWTATZPHSA-N	HMDB0001311	CC(C(=O)O)O	79.64	Rotenone_02	89.01138:8038 90.01473:351 91.01809:36		4741	46868	44190	40574	36675	38605	36368	39190	28724	55246	29405	28156	32396	28086	31186	27382	28722	56222	56843	46204	53364	47310	53187	52605	48938	50938	41250	37976	42394	40876	37271	39707
68	455	1.367	134.042	Aspartic acid	Positive	G/M	[M+H]+	134.045	C4H7NO4	Aspartic acid and derivatives	CKLJMWTZIZZHCS-UHFFFAOYNA-N	HMDB0006483	NC(CC(O)=O)C(O)=O	116.29	OXY20 µM_01	134.04225:12326 135.0456:1420 136.04896:15498		23	59647	54460	35842	62181	56812	66626	38600	42718	36659	40001	52638	40567	59677	43866	43760	49464	30154	11480	17638	19567	21453	20472	15583	10221	13231	16891	15283	695	17017	22871	11453
69	1024	1.369	176.054	N-Acetylaspartate	Positive	G/M/R	[M+H]+	176.055	C6H9NO5	Aspartic acid and derivatives	OTCCIMWXFLJLIA-UHFFFAOYNA-N	HMDB0000812	CC(O)=NC(CC(O)=O)C(O)=O	52.62	Control_04	176.05351:4722 177.05686:541 178.06022:621		53	23949	21643	9886	25114	20938	23899	12158	11598	9962	10962	16226	10819	20611	12357	14023	15408	544	3823	9775	9864	9469	10218	7539	4409	7437	7708	7513	266	7563	13660	5575
70	5386	1.369	664.107	NAD	Positive	A/G	[M+H]+	664.12	C21H27N7O14P2	(5'->5')-dinucleotides	BAWFJGJZGIEFAR-UHFFFAOYSA-N	HMDB0000902	O=P([O-])(OP(O)(OCC1C(O)C(O)C(N2C=NC3=C2N=CN=C3N)O1)=O)OCC(O4)C(O)C(O)C4[N+]5=CC=CC(C(N)=O)=C5	2939.13	OXY20 µM+R_06	664.11426:26880 665.11761:11090 666.12097:2875	44.95732:7 45.28379:7 45.36773:7 45.42727:7 45.48262:19 45.50388:7 45.77251:7 45.91782:7 46.05159:7 46.20163:7 46.27137:7 46.29575:45 46.59719:7 46.82169:37 46.94252:7 47.2067:7 47.253:25 47.26391:23 47.45634:37 47.55428:7 47.63157:7 47.75908:7 47.77183:37 47.8406:40 47.84948:43 47.86382:7 47.8962:13 48.02116:7 48.06:29 48.10759:7 48.45847:7 48.56947:7 48.59037:7 48.97786:38 49.00264:7 49.11806:3…	9	621877	469342	157971	613085	594598	599383	191997	175485	23392	175061	327356	175708	432616	264185	281201	316809	8143	72098	501222	348255	450738	513223	232159	390219	253304	259806	172882	254424	193652	463568	106310
71	3089	1.37	332.557	NAD+	Positive	A/M	[M+2H]2+	332.56	C21H28N7O14P2	(5'->5')-dinucleotides	BAWFJGJZGIEFAR-NNYOXOHSSA-O	HMDB0000902	NC(=O)c(c5)c[n+1](cc5)C(O1)C(O)C(O)C(COP(O)(=O)OP(O)(=O)OCC(O2)C(O)C(O)C2n(c4)c(n3)c(n4)c(N)nc3)1	1096.62	OXY20 µM+R_04	332.55658:32968 333.55993:3304 334.56329:57	44.99018:19 45.20042:69 45.24901:49 45.3616:25 45.40593:49 45.55304:24 45.7725:7 45.821:43 46.04853:38 46.06286:30 46.13187:19 46.23593:7 46.38904:36 46.61943:87 46.80057:39 46.94716:27 47.13621:7 47.22184:7 47.25658:17 47.75031:7 47.80317:45 48.02534:41 48.08596:27 48.21156:45 48.30256:7 48.31819:58 48.34325:42 48.55221:30 48.70726:26 49.05416:39 49.30713:26 49.49934:22 49.96114:29 50.08409:30 5…	2	143639	134097	69605	143620	148805	130398	71573	63420	7186	67216	86344	54701	116138	72847	88163	78503	2534	46742	146950	124450	127710	151750	93057	52662	109571	113204	82020	92602	97133	158678	60232
72	1062	1.371	179.045	Cysteinylglycine	Positive	A/M/R	[M+H]+	179.049	C5H10N2O3S	Dipeptides	ZUKPVRWZDMRIEO-VKHMYHEASA-N	HMDB0000078	C([C@@H](C(=O)NCC(=O)O)N)S	1321.52	OXY20 µM_01	179.04536:288904 180.04871:30055 181.05207:18747		60	965740	975553	399714	1129949	1399341	1346808	311467	476803	612911	203255	629656	491078	767314	692083	674920	616128	395758	104282	474326	387495	553705	729143	358630	138940	84423	161442	141646	97858	139577	308564	73063
73	2774	1.371	308.086	Glutathione (reduced form)	Positive	A/M	[M+H]+	308.091	C10H17N3O6S	Peptides	RWSXRVCMGQZWBV-WDSKDSINSA-N	HMDB0000125	O=C(O)CN=C(O)C(N=C(O)CCC(N)C(=O)O)CS	5584.85	OXY20 µM_01	308.09073:152704 309.09408:24343 310.09744:9268	44.87098:7 44.88453:15 44.89741:7 44.97729:24 45.05827:7 45.23545:46 45.32501:28 45.39021:38 45.4053:7 45.53406:7 45.59724:26 45.64167:7 45.6683:53 45.76862:8 45.82274:46 45.86368:38 45.88394:38 45.97813:41 46.01448:7 46.02889:82 46.05952:44 46.06816:21 46.10387:22 46.17728:35 46.26392:33 46.27925:7 46.29611:18 46.33979:34 46.5338:23 46.71372:41 46.78192:40 46.84023:7 46.87516:26 46.96438:34 46.9…	42	2571103	2651382	1070555	3172974	3751315	3614016	827806	1257046	1548799	542933	1632617	1322387	2072324	1777367	1722549	1613650	1012869	282136	1274654	1069637	1506370	1976090	939437	366752	217848	425167	392068	250119	370348	820907	201616
74	337	1.372	304.037	Cytidine-3',5'-cyclicmonophosphate	Negative	A/G/M/R	[M-H]-	304.034	C9H12N3O7P	2',3'-cyclic pyrimidine nucleotides	NMPZCCZXCOMSDQ-UHFFFAOYNA-N	HMDB0011691	NC1=NC(=O)N(C=C1)C1OC(CO)C2OP(O)(=O)OC12	153.82	OXY20 µM_01	304.03653:3042 305.03988:543 306.04324:56888		3	9217	10092	10378	10048	11524	11113	10611	10931	7793	10127	10069	9241	11382	11335	8772	10918	3948	5043	3661	4414	4355	4107	3699	4245	2371	2643	2396	2747	2801	2980	2616
75	691	1.374	152.054	Malic acid	Positive	Authentic	[M+H]+	152.056	C4H6O5	Beta hydroxy acids and derivatives	BJEPYKJPYRNKOW-REOHCLBHSA-N	HMDB0000156	C([C@@H](C(=O)O)O)C(=O)O	60.23	Control_01	152.05389:6728 153.05724:467 154.0606:167		320	39321	29882	5794	41086	35297	27787	6403	6508	4633	7593	32829	5745	35499	4986	5703	23277	4471	4182	24865	19433	24352	23349	16315	4496	15941	15610	11160	4921	7031	18935	5176
76	91	1.375	91.0378	Lactic acid	Positive	Authentic	[M+H]+	91.039	C3H6O3	Alpha hydroxy acids and derivatives	JVTAAEKCZFNVCJ-REOHCLBHSA-N	HMDB0000190	C[C@H](O)C(O)=O	20.5	OXY20 µM_05	91.03782:1309 92.04117:130 93.04453:143		142	8244	6431	5195	8402	8146	7177	5108	3458	4200	8963	4281	2852	6959	4467	4541	3406	40	5882	4219	5183	6406	5452	3865	4567	3062	3627	2792	22	3563	4047	3137
77	3062	1.387	330.069	3',5'-CYCLIC AMP"	Positive	Authentic	[M+H]+	330.06	C10H12N5O6P	3',5'-cyclic purine nucleotides	IVOMOUWHDPKRLL-KQYNXXCUSA-N	HMDB0000058	C1[C@@H]2[C@H]([C@H]([C@@H](O2)N3C=NC4=C(N=CN=C43)N)O)OP(=O)(O1)O	81.13	Control_01	330.06876:7190 331.07211:1199 332.07547:367	45.48709:21 45.56865:7 45.66137:7 45.83765:36 45.8503:7 46.02035:7 46.69815:37 47.13281:7 47.20626:54 47.50154:41 47.54973:7 48.14437:37 48.49343:7 49.21199:9 49.32885:7 49.36473:33 49.51978:27 49.63187:7 49.70813:12 49.76982:7 49.9481:7 50.41199:7 50.46628:25 50.80762:28 50.81691:26 50.91068:7 51.07241:30 51.49785:7 52.78656:7 52.9116:7 52.92569:35 52.93627:28 53.91442:34 54.092:36 54.27472:7 54…	6	50287	34206	16749	39228	38038	37865	19178	22430	20016	12325	19661	20639	21511	19937	20277	21057	16715	19882	33091	30485	43239	47003	24490	16996	10876	17281	14403	12766	12963	22142	10758
78	661	1.39	150.056	Methionine	Positive	A/G/M/R	[M+H]+	150.056	C5H11NO2S	Methionine and derivatives	FFEARJCKVFRZRR-UHFFFAOYSA-N	HMDB0033951	O=C(O)C(N)CCSC	518.39	Control_04	150.05649:72582 151.05984:6718 152.0632:7282		59	373283	250748	95456	387111	297563	300704	130656	111797	82096	157124	158151	121746	248299	130194	171019	164058	73165	80501	334706	288024	332828	316383	215399	85657	189390	176173	124780	189318	114142	259633	74672
79	574	1.394	145.048	ERYTHRITOL	Positive	Authentic	[M+H]+	145.047	C4H10O4	Sugar alcohols	UNXHWFMMPAWVPI-ZXZARUISSA-N	HMDB0002994	OC[C@H](O)[C@H](O)CO	28.99	Rotenone_05	145.04774:3780 146.05109:208 147.05445:111		107	9847	5955	2468	6694	5692	5986	3209	2685	3362	3382	4329	2990	5053	4587	5515	4009	2341	4998	19835	13179	19456	21948	10975	4312	9416	8395	6518	5332	7836	17661	5217
80	81	1.395	147.01	alpha-Keto-gamma-(methylthio)butyric acid	Negative	Authentic	[M-H]-	147.011	C5H8O3S	Thia fatty acids	SXFSQZDSUWACKX-UHFFFAOYSA-N	HMDB0001553	O=C(O)C(=O)CCSC	67.19	Control_07	147.00986:1409 148.01321:122 149.01657:43		3	7057	6127	6639	4990	6083	5682	6407	5828	5619	5704	5219	4982	6099	4756	4866	3001	3417	3747	2023	2890	2513	2971	2333	2302	2491	2345	2316	2147	2349	1944	2003
81	1360	1.396	204.121	Acetylcarnitine	Positive	Authentic	[M]+	204.123	C9H18NO4	Acyl carnitines	RDHQFKQIGNGIED-UHFFFAOYSA-N	HMDB0240773	CC(=O)OC(CC(=O)[O-])C[N+](C)(C)C	224.8	OXY20 µM+R_06	204.12268:11962 205.12603:1037 206.12939:194	44.93087:7 44.9404:7 45.05753:30 45.09286:7 45.21586:7 45.24451:7 45.25725:7 45.29972:7 45.40281:7 45.85476:14 45.95312:7 46.21021:7 46.22415:7 46.78696:7 46.98686:7 47.1861:7 47.31083:7 47.36514:34 47.54122:7 47.57169:7 47.97634:7 48.031:7 48.21819:7 48.40246:7 48.59917:7 48.68832:7 48.77534:7 48.87679:7 49.065:10 49.07403:35 49.19171:7 49.34566:7 49.4:7 49.57158:28 49.76891:7 49.82681:7 49.9385…	22	87635	57441	21289	80729	85563	83957	26935	26981	28806	27998	39894	32014	55204	38984	49034	28565	19987	44145	177334	141589	181590	198652	109892	44455	87933	99262	70260	55875	81998	159553	52664
82	1354	1.396	204.121	Isopentenyladenine	Positive	Respect	[M+H]+	204.124	C10H13N5	6-alkylaminopurines	HYVABZIGRDEKCD-UHFFFAOYSA-N	HMDB0245646	CC(C)=CCNC1=C2NC=NC2=NC=N1	224.8	Rotenone_05	204.12119:34584 205.12454:4821 206.1279:423	44.87592:7 45.00815:7 45.1657:56 45.27002:8 45.38582:7 45.53903:7 45.77681:7 45.86226:7 45.95314:7 46.17161:7 46.57027:7 46.70988:41 46.89258:15 46.92415:7 46.95983:7 46.9854:15 47.19793:32 47.41667:33 47.60423:44 47.62721:7 47.68821:7 47.73508:7 48.00257:7 48.02046:21 48.21161:7 48.24449:7 48.38379:7 48.47704:49 48.49361:7 48.53757:7 48.61566:7 48.72575:7 48.78745:7 49.14024:8 49.19058:7 49.2095…	22	87635	57441	21289	80729	85563	83957	26935	26981	28806	27998	39894	32014	55204	38984	49034	28565	19987	44145	177334	141589	181590	198652	109892	44455	87933	99262	70260	55875	81998	159553	52664
83	1352	1.396	204.121	O-Acetyl-L-carnitine	Positive	GNPS	[M+H]+	204.123	C9H17NO4	Acyl carnitines	RDHQFKQIGNGIED-UHFFFAOYNA-N	HMDB0240773	CC(=O)OC(CC([O-])=O)C[N+](C)(C)C	224.8	Rotenone_05	204.12119:34584 205.12454:4821 206.1279:423	44.87592:7 45.00815:7 45.1657:56 45.27002:8 45.38582:7 45.53903:7 45.77681:7 45.86226:7 45.95314:7 46.17161:7 46.57027:7 46.70988:41 46.89258:15 46.92415:7 46.95983:7 46.9854:15 47.19793:32 47.41667:33 47.60423:44 47.62721:7 47.68821:7 47.73508:7 48.00257:7 48.02046:21 48.21161:7 48.24449:7 48.38379:7 48.47704:49 48.49361:7 48.53757:7 48.61566:7 48.72575:7 48.78745:7 49.14024:8 49.19058:7 49.2095…	22	87635	57441	21289	80729	85563	83957	26935	26981	28806	27998	39894	32014	55204	38984	49034	28565	19987	44145	177334	141589	181590	198652	109892	44455	87933	99262	70260	55875	81998	159553	52664
84	2013	1.402	247.138	Hypaphorine	Positive	Authentic	[M+H]+	247.14	C14H18N2O2	L-alpha-amino acids	AOHCBEAZXHZMOR-UHFFFAOYSA-N	HMDB0061115	O=C([O-])C(CC1=CNC=2C=CC=CC21)[N+](C)(C)C	38.37	Control_05	247.13791:6076 248.14126:844 249.14462:160	45.19258:7 45.58479:25 45.6744:7 45.6904:7 46.042:7 46.18773:7 46.2006:7 46.36378:7 46.45407:7 46.6177:7 46.71579:7 46.7255:7 46.90952:9 47.14387:7 47.26964:7 47.31956:7 47.3315:7 47.62289:7 47.77656:7 48.08463:7 48.49364:7 48.70376:7 48.93419:7 48.98719:7 49.17291:7 49.60985:7 49.63431:7 49.70548:7 50.80622:7 50.83772:7 50.96381:7 51.40636:7 51.47653:7 52.01457:7 52.07832:8 52.39766:7 52.61148:7…	39	26025	19880	8394	24140	29905	27279	10246	9267	10765	8940	11387	9245	13652	13294	16654	9326	91	5627	18352	17707	17383	20278	13351	5838	9265	9155	6244	55	6947	12616	4331
85	2000	1.402	247.138	Octopine	Positive	GNPS	[M+H]+	247.14	C9H18N4O4	Arginine and derivatives	IMXSCCDUAFEIOE-UHFFFAOYNA-N	HMDB0255912	CC(NC(CCCN=C(N)N)C(O)=O)C(O)=O	38.37	Control_05	247.13791:6076 248.14126:844 249.14462:160	45.19258:7 45.58479:25 45.6744:7 45.6904:7 46.042:7 46.18773:7 46.2006:7 46.36378:7 46.45407:7 46.6177:7 46.71579:7 46.7255:7 46.90952:9 47.14387:7 47.26964:7 47.31956:7 47.3315:7 47.62289:7 47.77656:7 48.08463:7 48.49364:7 48.70376:7 48.93419:7 48.98719:7 49.17291:7 49.60985:7 49.63431:7 49.70548:7 50.80622:7 50.83772:7 50.96381:7 51.40636:7 51.47653:7 52.01457:7 52.07832:8 52.39766:7 52.61148:7…	39	26025	19880	8394	24140	29905	27279	10246	9267	10765	8940	11387	9245	13652	13294	16654	9326	91	5627	18352	17707	17383	20278	13351	5838	9265	9155	6244	55	6947	12616	4331
86	383	1.405	129.017	4-Amino-2-chloropyridine	Positive	MassBank	[M+H]+	129.021	C5H5ClN2	Aminopyridines and derivatives	BLBDTBCGPHPIJK-UHFFFAOYSA-N	HMDB0244987	NC1=CC(Cl)=NC=C1	44.36	Control_02	129.01688:6568 130.02023:192 131.02359:147		39	23759	26703	827	3980	31333	32852	15351	15234	17164	15696	22040	14116	26601	21294	23603	19550	13992	2574	10615	1175	10385	11758	8933	4740	6097	8595	6619	5653	9307	11507	6497
87	1118	1.407	184.059	4-PYRIDOXATE	Positive	A/G/M/R	[M+H]+	184.06	C8H9NO4	Pyridinecarboxylic acids	HXACOUQIXZGNBF-UHFFFAOYSA-N	HMDB0000017	CC1=NC=C(C(=C1O)C(=O)O)CO	42.16	Control_05	184.05901:2230 185.06236:192 186.06572:53		34	10210	7484	5348	9655	9424	8390	5509	4796	4790	4645	4174	3955	6253	4441	7255	3680	2796	1084	7093	4889	5163	6009	4543	2049	3426	2923	2763	128	2863	4583	1685
88	1317	1.414	202.069	D-MANNOSAMINE	Positive	Authentic	[M+H]+	202.069	C6H13NO5	Hexoses	MSWZFWKMSRAUBD-UHFFFAOYSA-N	HMDB0245095	C(C1C(C(C(C(O1)O)N)O)O)O	25.63	Control_05	202.06857:1850 203.07192:255 204.07528:377		29	7684	4805	4361	9052	8964	8318	3759	4133	27	3559	3390	3857	6599	4512	6112	3868	3320	1118	3690	4803	4119	4500	3525	1729	3110	2504	2012	27	2362	3537	1320
89	1479	1.425	215.014	Citric acid	Positive	Authentic	[M+H]+	215.014	C6H8O7	Tricarboxylic acids and derivatives	KRKNYBCHXYNGOX-UHFFFAOYSA-N	HMDB0000094	O=C(O)CC(O)(C(=O)O)CC(=O)O	157.86	Control_02	215.01393:36474 216.01728:3083 217.02064:736	46.53268:7 47.15911:7 47.34134:7 47.69268:7 48.22269:7 48.79309:7 49.06462:7 49.98634:7 50.22314:7 51.38499:7 51.65683:7 51.88845:7 52.01584:7 52.50866:7 53.43665:7 53.88052:7 54.48335:7 54.54044:7 54.77961:7 54.82516:7 54.88711:7 55.50024:7 55.52846:7 56.30252:7 58.40091:7 58.5602:7 58.58436:7 59.05392:7 59.47181:7 60.2042:7 60.41621:7 60.55857:7 60.68635:7 60.9842:7 61.33962:7 61.89579:7 62.012…	55	194420	152450	66047	164226	181418	169864	65896	67081	73992	65825	96887	53913	112350	91762	101064	74646	57176	30388	123783	79136	112167	118042	54315	25969	54152	58707	35462	26699	49550	90600	34270
90	2458	1.427	282.117	1-METHYLADENOSINE	Positive	A/G	[M+H]+	282.12	C11H15N5O4	Purine nucleosides	GFYLSDSUCHVORB-IOSLPCCCSA-N	HMDB0003331	CN1C=NC2=C(N=CN2[C@@H]2O[C@H](CO)[C@@H](O)[C@H]2O)C1=N	55.71	OXY20 µM+R_01	282.117:5168 283.12035:919 284.12371:145	45.09198:7 45.67347:7 45.8838:7 46.16213:8 46.79361:7 46.93798:33 47.07144:7 47.15376:7 47.21337:7 47.37398:7 47.58383:8 47.60125:7 47.74943:7 47.87928:7 48.10666:7 48.2337:7 48.38945:7 48.52834:41 48.54984:7 48.59163:7 48.7755:7 48.91336:7 49.10668:7 49.17859:7 49.26272:7 49.31036:7 49.35545:51 49.59888:7 49.71898:7 49.83476:8 49.94176:7 50.03213:7 50.17733:7 50.51772:7 50.55922:7 50.68159:7 50.…	16	15831	10618	3655	15744	14368	14268	4828	5044	3328	5462	6219	4786	9379	4975	6067	7033	2797	6489	25741	21971	25852	29778	15934	7036	13359	14814	9686	7565	11586	23290	7002
91	378	1.444	128.069	Isoguvacine	Positive	Respect	[M+H]+	128.071	C6H9NO2	Hydropyridines	KRVDMABBKYMBHG-UHFFFAOYSA-N	HMDB0253644	OC(=O)C1=CCNCC1	29.56	OXY20 µM+R_04	128.06853:2547 129.07188:161 130.07524:60		33	1280	242	172	483	991	1085	187	139	212	704	943	136	836	99	106	555	80	145	1988	1632	1620	1083	982	190	4764	4621	2739	4300	5604	14177	4655
92	2005	1.445	248.027	Pyridoxal 5-phosphate	Positive	A/M/R	[M+H]+	248.032	C8H10NO6P	Pyridoxals and derivatives	NGVDGCNFYWLIFO-UHFFFAOYSA-N	HMDB0001491	CC1=C(O)C(C=O)=C(COP(O)(O)=O)C=N1	38.6	OXY20 µM_01	248.02737:3879 249.03072:249 250.03408:509		23	15556	12083	182	13985	12776	16472	5988	4606	4813	5536	8633	4929	9546	7028	7637	8825	3934	678	9687	6740	8672	7826	4642	1989	6422	6398	4720	3756	5450	12469	3056
93	820	1.536	161.09	Ala-Ala	Positive	Authentic	[M+H]+	161.091	C6H12N2O3	Dipeptides	DEFJQIDDEAULHB-QWWZWVQMSA-N	HMDB0003459	O=C(O)C(N=C(O)C(N)C)C	27.18	Control_04	161.09023:3397 162.09358:216 163.09694:49		48	12003	5664	51	14596	10693	11742	3562	3820	2765	3204	4658	3341	8801	4277	7145	6279	2633	215	1697	1394	870	1613	1079	329	1446	1635	1086	631	623	3618	914
94	2133	1.547	259.09	3-Hydroxy-beta-lapachone	Positive	MassBank	[M+H]+	259.096	C15H14O4	Naphthopyranones	MFHPSBRWDZUZHF-UHFFFAOYNA-N	N/A	CC1(C)OC2=C(CC1O)C(=O)C(=O)C1=CC=CC=C21	23.16	Control_04	259.08984:2323 260.09319:285 261.09655:102		26	7923	5742	10	8518	7579	7071	4254	3313	2717	5828	4063	3034	6446	3754	3934	3593	2468	1904	6161	5878	6830	6371	4011	2923	3826	3667	3262	2695	2762	4311	3301
95	401	1.547	130.048	Pyroglutamic acid	Positive	Authentic	[M+H]+	130.05	C5H7NO3	Alpha amino acids and derivatives	ODHCTXKNWHHXJC-VKHMYHEASA-N	HMDB0000267	C1CC(=N[C@@H]1C(=O)O)O	1867.84	Control_01	130.0482:226999 131.05155:14280 132.05491:2121		43	871983	604689	346	870174	789911	780434	315856	184931	164467	487810	366450	152634	592836	261106	296696	263977	112063	169317	720535	569699	738526	699973	394209	159249	337561	333291	199548	146582	218997	457614	132281
96	2130	1.547	259.09	Spongothymidine	Positive	GNPS	[M+H]+	259.092	C10H14N2O6	Pyrimidine nucleosides	DWRXFEITVBNRMK-UHFFFAOYNA-N	HMDB0248554	CC1=CN(C2OC(CO)C(O)C2O)C(=O)N=C1O	23.16	Control_04	259.08984:2323 260.09319:285 261.09655:102		26	7923	5742	10	8518	7579	7071	4254	3313	2717	5828	4063	3034	6446	3754	3934	3593	2468	1904	6161	5878	6830	6371	4011	2923	3826	3667	3262	2695	2762	4311	3301
97	460	1.55	134.058	INDOXYL SULFATE	Positive	Authentic	[M+H]+	134.06	C8H7NO4S	O-glycosyl compounds	XVARCVCWNFACQC-RQICVUQASA-N	HMDB0000682	C1=CC=C2C(=C1)C(=CN2)OC3[C@@H]([C@H]([C@@H]([C@H](O3)CO)O)O)O	40.54	Control_01	134.05817:2502 135.06152:155 136.06488:773		4	9343	6202	40	8224	6820	6838	2814	1837	1383	4659	3545	891	6053	2703	2887	2764	1000	1502	8118	5996	8009	7713	3924	1910	4179	4092	2037	1741	2474	4686	1162
98	941	1.551	170.079	NOREPINEPHIRINE	Positive	Respect	[M+H]+	170.081	C8H11NO3	Catechols	SFLSHLFXELFNJZ-QMMMGPOBSA-N	HMDB0000216	NC[C@H](O)C1=CC(O)=C(O)C=C1	321.66	Control_01	170.07919:64133 171.08254:6240 172.0859:540		80	246523	160896	47579	234238	195479	188484	73094	51768	36424	131428	100028	45915	164959	64880	78427	73079	29195	49757	212501	163794	205897	200701	111999	46314	104454	104678	60034	41074	62364	129952	36399
99	946	1.551	170.079	PYRIDOXINE	Positive	A/G/M	[M+H]+	170.08	C8H11NO3	Pyridoxines	LXNHXLLTXMVWPM-UHFFFAOYSA-N	HMDB0000239	CC1=NC=C(C(=C1O)CO)CO	321.66	Control_01	170.07919:64133 171.08254:6240 172.0859:540		80	246523	160896	47579	234238	195479	188484	73094	51768	36424	131428	100028	45915	164959	64880	78427	73079	29195	49757	212501	163794	205897	200701	111999	46314	104454	104678	60034	81074	62364	129952	36399
100	706	1.553	153.072	Ribitol	Positive	MassBank	[M+H]+	153.076	C5H12O5	Sugar alcohols	HEBKCHPVOIAQTA-ZXFHETKHNA-N	HMDB0000508	OC[C@H](O)[C@H](O)[C@H](O)CO	35.66	Control_01	153.07248:5942 154.07583:442 155.07919:41		24	22593	14382	22	20142	18511	17469	6239	4505	3313	11715	8700	3874	15152	5641	7086	6517	2696	4377	18922	13341	17908	17951	9630	4108	9706	8581	2789	3691	5495	11246	3080
101	705	1.553	153.072	Xylitol	Positive	Respect	[M+H]+	153.076	C5H12O5	Sugar alcohols	HEBKCHPVOIAQTA-NGQZWQHPNA-N	HMDB0002917	OC[C@H](O)C(O)[C@H](O)CO	35.66	Control_01	153.07248:5942 154.07583:442 155.07919:41		24	22593	14382	22	20142	18511	17469	6239	4505	3313	11715	8700	3874	15152	5641	7086	6517	2696	4377	18922	13341	17908	17951	9630	4108	9706	8581	2789	3691	5495	11246	3080
102	705	1.576	152.069	PIPECOLATE	Positive	Authentic	[M+H]+	152.068	C6H11NO2	Alpha amino acids	HXEACLLIILLPRG-YFKPBYRVSA-N	HMDB0000716	OC(=O)[C@@H]1CCCCN1	811.37	Control_04	152.06857:55689 153.07192:5089 154.07528:526		55	244521	157400	42615	221733	196231	180814	70774	50259	37787	123851	95702	43128	161435	64893	76390	73806	30270	47504	199523	148845	195795	200717	105412	45607	106566	98184	58496	1169	60245	122107	34813
103	403	1.589	130.049	5-OXO-L-PROLINE	Positive	GNPS	[M+H]+	130.05	C5H7NO3	Alpha amino acids and derivatives	ODHCTXKNWHHXJC-UHFFFAOYNA-N	HMDB0000267	OC(=O)C1CCC(=O)N1	2032.58	OXY20 µM_05	130.04857:188509 131.05192:11388 132.05528:1167		41	871983	6460	215531	870174	789911	780434	12506	184931	4152	487810	366450	11112	592836	16228	296696	263977	9266	169317	720535	569699	738526	699973	8972	2522	337561	333291	199548	255100	218997	457614	132281
104	71	1.638	144.046	3-FORMYLINDOLE	Negative	A/R	[M-H]-	144.045	C9H7NO	Indoles	OLNJUISKUQQNIM-UHFFFAOYSA-N	HMDB0029737	O=CC1=CNC2=CC=CC=C12	63.58	OXY20 µM_06	144.04648:1046 145.04983:91 146.05319:10		4	3055	3171	3210	3227	3444	3357	2764	2620	2396	2609	2948	2481	3143	3774	2447	2911	1686	1729	1238	758	846	1460	1403	1660	571	1156	465	1405	1290	730	556
105	145	1.639	188.03	Kynurenic acid	Negative	M/R	[M-H]-	188.035	C10H7NO3	Quinoline carboxylic acids	HCZHHEIFKROPDY-UHFFFAOYSA-N	HMDB0000715	OC(=O)C1=CC(=O)C2=CC=CC=C2N1	193.73	OXY20 µM_06	188.02983:6087 189.03318:374 190.03654:103		2	17073	17838	17549	16681	18723	17441	16671	15401	14407	15114	18065	15825	17778	21994	12682	15979	9387	9746	7431	8828	8358	7644	7749	9666	6106	5869	6051	7351	7065	7961	6356
106	1194	1.643	190.07	N-ACETYL-DL-GLUTAMIC ACID	Positive	A/G/R	[M+H]+	190.07	C7H11NO5	Glutamic acid and derivatives	RFMMMVDNIPUKGG-UHFFFAOYSA-N	HMDB0001138	CC(=O)NC(CCC(=O)O)C(=O)O	46.28	Control_05	190.06953:4347 191.07288:699 192.07624:75		26	17258	10714	19	20769	21628	20293	4946	5411	5931	5319	8648	5718	12492	8342	9395	7216	4124	1639	7417	5671	7432	7859	4133	1610	2640	3296	2698	2173	3500	7047	1694
107	1446	1.645	212.049	PHOSPHOCREATINE	Positive	A/G	[M+H]+	212.044	C4H10N3O5P	Alpha amino acids and derivatives	DRBBFCLWYRJSJZ-UHFFFAOYSA-N	HMDB0001511	CN(CC(=O)O)C(=NP(=O)(O)O)N	139.72	OXY20 µM_01	212.04918:16146 213.05253:1446 214.05589:226	45.02372:7 45.28351:7 45.6538:7 45.70499:7 46.00418:7 46.08128:7 46.27:7 48.31436:7 48.36702:7 49.50621:7 50.94772:7 51.70176:7 52.16117:7 55.26724:7 56.78973:7 57.80381:7 58.72888:7 59.12134:7 59.23666:7 59.98716:7 60.20858:7 60.22818:7 61.42069:7 62.01663:33 63.18242:10 64.15865:36 64.39928:7 65.57341:7 65.73196:7 65.99235:32 66.15225:7 66.32692:7 66.34234:7 66.84713:7 67.94697:7 68.06018:7 68.…	20	76950	55896	646	70300	75445	75234	31795	32688	29642	31096	43580	31115	55781	38039	44371	40172	24603	11452	45343	36935	43842	50537	26597	29908	20747	24207	17238	12424	19266	40187	10781
108	247	1.646	243.029	Fuculose 1-phosphate	Negative	Respect	[M-H]-	243.028	C6H13O8P	Monosaccharide phosphates	PTVXQARCLQPGIR-KGJVWPDLSA-N	HMDB0001265	C[C@@H]1O[C@@H](OP(O)(O)=O)[C@@H](O)[C@H](O)[C@@H]1O	69.3	OXY20 µM_05	243.02866:5765 244.03201:545 245.03537:86	44.87646:7 45.1634:7 45.41403:7 45.55877:7 45.83248:10 46.0704:7 46.09611:7 46.23549:7 46.27735:7 46.34823:7 46.51231:8 46.65384:7 46.82156:9 46.92477:7 46.95072:7 47.27783:7 47.40269:7 47.4516:7 47.51249:7 47.55275:7 47.6747:7 47.81863:7 47.89614:7 47.96606:7 48.03822:7 48.29998:7 48.33508:7 48.42948:7 48.7661:7 48.8146:7 48.83335:7 49.00111:7 49.12712:7 49.13929:7 49.45506:7 49.46726:7 49.59341…	7	3672	2436	3266	3490	2042	2126	5392	6204	12550	8988	22571	11227	6239	10863	5475	7952	10752	9619	7282	7870	6943	6657	7848	6569	8450	6464	5159	6355	5570	5151	5933
109	560	1.654	144.063	N-METHYLGLUTAMATE	Positive	Authentic	[M+H]+	144.065	C6H11NO4	Glutamic acid and derivatives	XLBVNMSMFQMKEY-UHFFFAOYSA-N	HMDB0062660	CNC(CCC(=O)O)C(=O)O	25.89	Control_04	144.06322:1434 145.06657:154 146.06993:69		15	7286	4314	244	7715	7715	7759	1967	622	2689	2140	3663	1876	5728	3083	3323	3314	1769	282	2502	2044	2746	2869	1549	234	1310	1957	891	783	1371	3001	703
110	1867	1.667	240.107	7,8-Dihydrobiopterin	Positive	Authentic	[M+H]+	240.108	C9H13N5O3	Biopterins and derivatives	FEMXZDUTFRTWPE-UHFFFAOYSA-N	HMDB0000038	N=C1N=C(O)C=2N=C(CNC2N1)C(O)C(O)C	50.24	Control_04	240.10646:9217 241.10981:1228 242.11317:167	44.91182:31 44.97439:7 45.01461:7 45.03227:153 45.10465:7 45.17569:7 45.32217:7 45.37211:7 45.40401:7 45.45825:9 45.47102:7 45.57749:14 45.69048:7 45.73423:7 45.91476:7 46.19426:7 46.21786:7 46.30372:7 46.31339:7 46.37461:7 46.39074:7 46.45525:7 46.48106:7 46.54646:24 46.56932:7 46.70834:7 46.72021:7 46.81733:7 46.98159:7 47.11581:7 47.23937:7 47.26323:7 47.32835:7 47.35006:7 47.38916:7 47.62627:…	9	8143	14837	31	49486	56699	23580	17	13102	6156	68	15074	1553	29630	13634	4722	827	6	13	39	36	25	34	10	31	1114	13	1210	3451	2884	5601	407
111	1257	1.688	196.081	GLUCOSAMINATE	Positive	A/G	[M+H]+	196.081	C6H13NO6	D-alpha-amino acids	UFYKDFXCZBTLOO-TXICZTDVSA-N	HMDB0341308	C([C@H]([C@H]([C@@H]([C@H](C(=O)O)N)O)O)O)O	23.34	Control_05	196.08104:1972 197.08439:308 198.08775:104		5	2023	2881	97	10525	11127	4839	9	2984	1157	20	3241	591	6264	3365	970	151	370	147	400	1010	595	1738	84	70	55	293	127	67	62	226	41
112	5394	1.699	665.118	Hectochlorin	Positive	Authentic	[M+H]+	665.115	C27H34Cl2N2O9S2	Cyclic depsipeptides	USXIYWCPCGVOKF-NOENWEJRSA-N	N/A	C[C@H]1[C@H](CCCC(C)(Cl)Cl)OC(=O)C2=CSC(=N2)[C@@H](OC(C)=O)C(C)(C)OC(=O)C2=CSC(=N2)[C@@H](OC1=O)C(C)(C)O	197.02	OXY20 µM_01	665.11774:10073 666.12109:4080 667.12445:1130	45.27607:7 45.48868:7 46.433:41 46.44424:44 46.74534:21 46.99989:36 47.33885:33 47.71516:7 48.18283:7 48.3363:7 50.00934:7 50.38499:7 50.60028:7 50.6407:7 50.98828:7 51.49556:19 51.62917:7 51.63824:7 51.79812:14 52.09167:7 53.03092:7 53.14525:31 53.33922:17 54.24149:22 56.53079:8 58.57419:7 58.82566:7 59.21182:34 59.54921:7 59.86623:7 60.09906:23 60.15472:7 60.36664:7 60.44881:7 60.58139:7 61.787…	4	47477	37002	29	40581	50968	49949	25954	25319	29253	16758	27185	23518	24520	28876	29407	30652	24887	9160	25588	21962	27199	31335	15127	10244	14799	18821	14489	10254	16148	24401	10286
113	2724	1.715	304.064	Clofarabine	Positive	Authentic	[M+H]+	304.061	C10H11ClFN5O3	Purine 2'-deoxyribonucleosides	WDDPHFBMKLOVOX-AYQXTPAHSA-N	HMDB0014769	N1=C(N=C2C(=C1N)N=CN2[C@H]3[C@H]([C@@H]([C@H](O3)CO)O)F)Cl	483.68	Control_05	304.0636:57620 305.06695:10418 306.07031:2234	45.06219:7 45.10881:7 45.26155:7 45.73948:7 45.89453:33 45.94461:7 45.95638:7 45.96494:7 46.00774:7 46.90689:7 47.00096:7 47.05832:7 47.31304:7 47.44447:7 47.47491:7 47.59676:7 47.67517:7 47.70569:7 48.11637:7 48.35748:7 48.79931:48 49.13751:7 49.43784:47 49.53542:7 49.55429:7 49.67889:12 49.8232:37 49.92377:7 50.05431:7 50.13808:7 50.15596:7 50.2275:7 50.30694:7 50.8096:7 51.55128:7 51.78153:7 5…	4	303626	255878	369	350631	389228	370651	131090	130699	129941	112399	192389	125518	229801	167187	183914	173901	98174	50259	189258	152145	187200	223238	109865	44489	92180	117649	80768	59544	95919	84762	54844
114	2128	1.715	258.058	Cystine	Positive	Authentic	[M+H]+	258.058	C6H12N2O4S2	L-cysteine-S-conjugates	LEVWYRKDKASIDU-UHFFFAOYSA-N	HMDB0250712	O=C(O)C(N)CSSCC(N)C(=O)O	259.53	Control_01	258.05789:25719 259.06124:4443 260.0646:768	44.86852:54 45.17806:24 45.23372:7 45.33035:7 45.35691:7 45.61127:7 46.10918:30 46.40879:24 46.7339:7 46.87317:7 47.39206:44 47.75561:7 48.32325:7 48.33093:7 49.0809:7 49.15675:10 49.67067:31 50.25822:23 50.51513:7 50.7468:32 50.93433:7 50.94585:59 51.17675:7 51.48426:7 51.74499:39 51.88472:7 52.14762:7 52.16129:7 52.21943:7 52.45023:39 52.46717:7 53.53325:7 54.27356:7 54.49398:34 54.5168:7 54.71…	8	177211	148075	202	191841	223347	217160	73537	76676	76812	66173	117770	70024	131185	100720	110152	103801	58793	28700	110773	88849	111230	128435	65692	28962	56676	69494	48601	35045	54364	107233	31857
115	3247	1.74	344.13	N-Fructosyl tyrosine	Positive	Authentic	[M+H]+	344.133	C15H21NO8	Tyrosine and derivatives	QLJKHQIODQKMNW-UHFFFAOYSA-N	HMDB0037845	O=C(O)C(NCC1(O)(OC(CO)C(O)C1(O)))CC2=CC=C(O)C=C2	96.4	OXY20 µM_04	344.13037:10852 345.13372:2252 346.13708:297		13	2217	1067	42	108	1250	4	1008	1223	895	79710	115823	481	50183	4969	5135	32112	185	6260	8200	4606	5819	7517	1974	1287	1890	2491	1537	997	1992	1859	741
116	5213	1.747	613.153	Glutathione (oxidized form)	Positive	A/M/R	[M+H]+	613.156	C20H32N6O12S2	Peptides	YPZRWBKMTBYPTK-BJDJZHNGSA-N	HMDB0003337	O=C(O)CN=C(O)C(N=C(O)CCC(N)C(=O)O)CSSCC(N=C(O)CCC(N)C(=O)O)C(O)=NCC(=O)O	1403.29	Rotenone_03	613.15747:92426 614.16082:36088 615.16418:16974	44.95588:56 45.40551:7 45.45763:7 45.5163:20 45.86007:33 45.98579:7 46.02898:58 46.08965:7 46.12267:46 46.31168:7 46.403:7 46.54275:38 46.84059:36 46.93372:18 47.19643:7 47.21819:20 47.30165:7 47.33638:7 47.35376:7 47.43632:7 47.46675:7 47.67136:7 47.75726:49 47.7891:7 48.21146:35 48.27029:7 48.36682:7 48.56662:52 48.58143:27 48.62286:7 48.6568:15 48.74507:7 48.78364:7 48.82884:9 48.8553:7 48.877…	10	856171	502197	888	814818	694137	653436	226430	147574	120946	259392	374411	160269	598816	245204	267892	306717	101054	118389	882071	554305	826380	906876	415478	118970	418833	464580	264245	203337	300467	773143	160509
117	1104	1.75	182.079	Tyrosine	Positive	A/G/M/R	[M+H]+	182.08	C9H11NO3	Tyrosine and derivatives	OUYCCCASQSFEME-QMMMGPOBSA-N	HMDB0000158	OC(=O)C(N)Cc(c1)ccc(O)c1	1960.31	Control_04	182.07895:282052 183.0823:34809 184.08566:3982		41	1670692	1071695	22	1854581	1513103	1513467	527521	442509	365626	626871	701534	464923	1134841	558225	665801	688499	315543	327571	1446820	1167296	1466972	1515261	809799	297355	698584	676932	485109	450490	476674	1139196	292049
118	1744	1.754	231.041	4-oxo-5-phenylpentanoic acid	Positive	Authentic	[M+H]+	231.042	C11H12O3	Medium-chain keto acids and derivatives	LTNSOYZGFPWHOF-UHFFFAOYSA-N	N/A	O=C(O)CCC(=O)CC=1C=CC=CC1	39.56	Rotenone_02	231.04117:6506 232.04452:861 233.04788:678	44.99876:14 45.29458:7 45.51255:7 45.53384:7 45.54236:7 45.57219:7 45.63079:7 45.75559:7 46.03568:7 46.17068:7 46.61026:8 46.74718:7 46.76013:7 47.26215:7 47.46523:7 47.8334:7 47.88696:48 48.07708:7 48.18547:7 48.22491:7 48.26108:7 48.283:7 48.38393:7 48.46739:7 48.53113:7 48.65983:7 49.11993:7 49.31476:7 49.39014:7 49.45671:7 49.47335:7 49.49778:7 49.62997:7 49.72785:7 49.74009:7 49.99081:7 50.0…	50	34410	22182	43	31138	27809	24268	15115	11123	8278	15257	21621	10350	26884	16061	15925	17847	7508	10458	43370	30375	39849	43895	23627	9963	26045	28744	19566	15287	22825	44355	12713
119	16	1.754	76.0382	Glycine	Positive	G/R	[M+H]+	76.0393	C2H5NO2	Alpha amino acids	DHMQDGOQFOQNFH-UHFFFAOYSA-N	HMDB0000123	NCC(O)=O	106.92	OXY20 µM+R_04	76.03819:9555 77.04154:314 78.0449:144		37	54030	37504	55	48231	41474	39905	24213	17257	15243	26160	33678	14710	44261	23627	23828	27951	13452	17858	65587	44935	63155	62728	37688	15244	42523	46065	29356	26487	37029	68757	21695
120	398	1.756	130.048	L-5-Oxoproline	Positive	M/R	[M+H]+	130.05	C5H7NO3	Alpha amino acids and derivatives	ODHCTXKNWHHXJC-VKHMYHEASA-N	HMDB0000267	OC(=O)[C@@H]1CCC(O)=N1	834.14	OXY20 µM+R_04	130.048:91428 131.05135:6387 132.05471:1015		24	536189	390653	9028	504180	469685	439572	236112	170788	136930	261249	353802	178306	467781	245165	263227	273547	127992	162416	641357	468790	590244	647995	382407	157662	371704	432660	292798	235719	328546	662126	193094
121	157	1.814	102.054	1-AMINOCYCLOPROPANE-1-CARBOXYLATE	Positive	G/R/M	[M+H]+	102.055	C4H7NO2	Alpha amino acids	PAJPWUMXBYXFCZ-UHFFFAOYSA-N	HMDB0036458	NC1(CC1)C(O)=O	32.75	Control_04	102.0536:2231 103.05695:241 104.06031:133		23	18608	15121	1827	18481	19744	20727	8013	7168	6428	4282	7864	6982	16964	10505	9718	5919	2924	3155	15440	10377	13492	13505	784	666	1226	1638	1066	1041	2564	14319	3951
122	335	1.814	303.041	Thymidine-3',5'-cyclic monophosphate	Negative	Respect	[M-H]-	303.039	C10H13N2O7P	Pyrimidones	QSJFDOVQWZVUQG-UHFFFAOYNA-N	HMDB0001570	CC1=CN(C2CC3OP(O)(=O)OCC3O2)C(=O)NC1=O	319.59	Control_05	303.04092:9915 304.04427:1207 305.04763:260	44.91317:8 44.98048:13 44.99725:14 45.05712:7 45.12833:16 45.14029:27 45.19799:19 45.21827:7 45.25885:19 45.26968:13 45.27878:7 45.3752:15 45.40245:11 45.52345:21 45.58405:7 45.63992:25 45.67701:15 45.73973:10 45.854:7 45.89706:15 45.91223:10 46.00005:13 46.03905:7 46.0824:12 46.14127:12 46.16562:23 46.19559:15 46.21526:10 46.24913:36 46.28243:7 46.33475:14 46.38551:17 46.45097:16 46.45913:13 46.…	2	46839	49527	54096	47866	52637	48187	49711	44164	32701	38371	43967	37288	46929	52582	33635	44813	17285	20040	16164	18205	18618	17138	16339	20013	12057	12820	13971	13779	14464	15632	13093
123	615	1.819	148.058	Glutamic acid	Positive	G/M	[M+H]+	148.06	C5H9NO4	Glutamic acid and derivatives	WHUUTDBJXJRKMK-VKHMYHEASA-N	HMDB0000148	O=C(O)CCC(N)C(=O)O	509.14	OXY20 µM_01	148.0578:54448 149.06115:3978 150.06451:475		39	285959	246406	5256	338592	336088	331535	116795	121792	109010	97485	168602	107898	220904	143626	156557	155528	81146	31081	135577	114509	132328	146616	80100	33182	57512	73745	50661	39027	58173	117699	34774
124	614	1.872	148.059	DL-threo-beta-Methylaspartic acid	Positive	Respect	[M+H]+	148.06	C5H9NO4	L-alpha-amino acids	LXRUAYBIUSUULX-UHFFFAOYNA-N	HMDB0255174	CC(C(N)C(O)=O)C(O)=O	600.74	OXY20 µM_05	148.05884:39750 149.06219:2956 150.06555:634		6	285959	3978	98401	338592	336088	22847	2420	121792	1736	3636	5322	2869	220904	3366	4924	3666	1032	31081	8360	114509	8601	146616	1672	443	57512	3262	2147	357	2301	17699	34774
125	421	1.893	132.064	4-Hydroxy-L-proline	Positive	MassBank	[M+H]+	132.066	C5H9NO3	Proline and derivatives	PMMYEEVYMWASQN-BKLSDQPFSA-N	HMDB0000725	OC1CN[C@@H](C1)C(O)=O	31.54	Control_05	132.06374:2622 133.06709:111 134.07045:0		9	6417	6149	156	6803	9098	6952	2376	1960	2643	1913	4060	1446	6037	3859	4082	3263	1512	64	3319	2646	3502	1657	2219	734	1769	1948	1486	897	1564	3571	852
126	715	1.916	154.046	3-Hydroxyanthranilic acid	Positive	Respect	[M+H]+	154.05	C7H7NO3	Hydroxybenzoic acid derivatives	WJXSWCUQABXPFS-UHFFFAOYSA-N	HMDB0001476	NC1=C(C=CC=C1O)C(O)=O	51.1	Control_05	154.04578:2743 155.04913:232 156.05249:49		17	7870	8772	3656	7943	9681	8932	4797	4649	75	4664	7073	3900	9271	5822	6676	5940	3042	1632	4187	4753	4635	3996	3689	1782	3286	3617	2704	103	2446	4180	1814
127	720	1.916	154.046	TRANS-4-HYDROXY-L-PROLINE	Positive	A/G/R	[M+H]+	154.047	C5H9NO3	Proline and derivatives	PMMYEEVYMWASQN-BKLSDQPFSA-N	HMDB0059659	OC1CN[C@@H](C1)C(O)=O	51.1	Control_05	154.04578:2743 155.04913:232 156.05249:49		17	7870	8772	3656	7943	9681	8932	4797	4649	75	4664	7073	3900	9271	5822	6676	5940	3042	1632	4187	4753	4635	3996	3689	1782	3286	3617	2704	103	2446	4180	1814
128	64	1.96	86.0955	Piperidine	Positive	M/R	[M+H]+	86.0964	C5H11N	Piperidines	NQRYJNQNLNOLGT-UHFFFAOYSA-N	HMDB0034301	C1CCNCC1	111.1	Rotenone_02	86.09554:13211 87.09889:782 88.10225:37		69	70235	41358	85	33085	18416	26430	12223	8599	3381	6255	16107	6981	25669	10690	14436	14258	4388	10098	81535	49503	34004	66166	38215	12476	38743	30087	18774	12704	19365	52128	10496
129	719	1.964	154.083	Dopamine	Positive	G/M	[M+H]+	154.086	C8H11NO2	Catecholamines and derivatives	VYFYYTLLBUKUHU-UHFFFAOYSA-N	HMDB0000073	NCCC1=CC(O)=C(O)C=C1	44.86	Rotenone_04	154.08287:2894 155.08622:208 156.08958:45		24	11766	8966	52	8291	6754	7919	5191	3363	2730	8115	4985	4199	7414	4040	5117	6313	2799	2869	11281	8805	11719	8919	7626	3685	7673	7143	3686	3238	3933	5685	2410
130	723	1.964	154.083	Methionine-methyl-13C-methyl-d3	Positive	Authentic	[M+H]+	154.08	C5H11NO2S	Methionine and derivatives	FFEARJCKVFRZRR-ZIHWZSJBSA-N	N/A	O=C(O)C(N)CCSC	44.86	Rotenone_04	154.08287:2894 155.08622:208 156.08958:45		24	11766	8966	52	8291	6754	7919	5191	3363	2730	8115	4985	4199	7414	4040	5117	6313	2799	2869	11281	8805	11719	8919	7626	3685	7673	7143	3686	3238	3933	5685	2410
131	1027	2.058	176.036	3-acetylthiazolidine-4-carboxylic acid	Positive	Authentic	[M+H]+	176.04	C6H9NO3S	Alpha amino acids and derivatives	WXTBYSIPOKXCPM-UHFFFAOYSA-N	N/A	O=C(O)C1N(C(=O)C)CSC1	55.59	OXY20 µM_05	176.03572:5083 177.03907:576 178.04243:217		13	5967	3093	2738	8251	3653	4351	3223	2798	85	4908	4952	4332	21246	2445	4437	2188	1243	824	2399	2428	1035	3003	2080	278	1198	677	686	19	145	2761	611
132	1563	2.083	220.079	O-Succinyl-L-Homoserine	Positive	A/G/M/R	[M+H]+	220.074	C8H13NO6	L-alpha-amino acids	GNISQJGXJIDKDJ-UHFFFAOYSA-N	HMDB0255868	O=C(O)CCC(=O)OCCC(N)C(=O)O	40.29	Control_04	220.07884:9715 221.08219:1258 222.08555:0	44.87814:7 44.97651:7 45.03625:81 45.06544:7 45.13539:7 45.20751:7 45.28181:7 45.35298:7 45.45187:7 45.49017:7 45.50721:7 45.52424:7 45.53808:7 45.58814:7 45.59773:8 45.60732:7 45.64463:7 45.65316:7 45.69688:7 45.71182:7 45.76305:7 45.78226:7 45.85383:7 45.90192:7 45.95219:7 45.96824:7 46.20391:7 46.3005:7 46.34131:7 46.51334:7 46.55748:7 46.69971:7 46.70942:7 46.72992:7 46.82057:7 46.99349:7 47.…	17	39808	20091	5647	47497	39167	44598	6009	6723	5743	6035	11433	4949	22702	8395	10149	8985	3350	2635	19438	15865	21757	24953	9203	32325	5937	6413	4406	18	4511	16886	2466
133	429	2.12	132.101	ISOLEUCINE	Positive	Authentic	[M+H]+	132.1	C6H13NO2	Isoleucine and derivatives	AGPKZVBTJJNPAG-UHFFFAOYSA-N	HMDB0033923	O=C(O)C(N)C(C)CC	1152.84	Rotenone_02	132.10065:147821 133.104:10513 134.10736:740		74	990970	543621	155747	950796	225878	691664	217033	153567	112182	212718	256541	130407	446876	175923	235623	241791	89949	149728	1038248	730740	1013379	1005044	519777	175004	450356	372074	254159	159780	248719	734427	150358
134	429	2.12	132.101	Leucine	Positive	M/R	[M+H]+	132.102	C6H13NO2	Leucine and derivatives	ROHFNLRQFUQHCH-UHFFFAOYNA-N	HMDB0000687	CC(C)CC(N)C(O)=O	1152.84	Rotenone_02	132.10065:147821 133.104:10513 134.10736:740		74	990970	543621	155747	950796	225878	691664	217033	153567	112182	212718	256541	130407	446876	175923	235623	241791	89949	149728	1038248	730740	1013379	1005044	519777	175004	450356	372074	254159	159780	248719	734427	150358
135	429	2.12	132.101	Norleucine	Positive	GNPS	[M+H]+	132.102	C6H13NO2	L-alpha-amino acids	LRQKBLKVPFOOQJ-UHFFFAOYNA-N	HMDB0001645	CCCCC(N)C(O)=O	1152.84	Rotenone_02	132.10065:147821 133.104:10513 134.10736:740		74	990970	543621	155747	950796	225878	691664	217033	153567	112182	212718	256541	130407	446876	175923	235623	241791	89949	149728	1038248	730740	1013379	1005044	519777	175004	450356	372074	254159	159780	248719	734427	150358
136	150	2.123	190.046	5-HYDROXYINDOLEACETATE	Negative	G/R	[M-H]-	190.051	C10H9NO3	Indole-3-acetic acid derivatives	DUUGKQCEGZLZNO-UHFFFAOYSA-N	HMDB0000763	OC(=O)CC1=CNC2=C1C=C(O)C=C2	115.83	OXY20 µM_06	190.04584:2911 191.04919:220 192.05255:79		3	12119	9529	13	10787	10937	11761	9039	8213	9677	8281	9552	7800	9249	14025	7049	8673	7177	7353	6160	6652	6561	6599	6350	7569	4554	3810	3956	4935	3977	1824	3656
137	587	2.14	146.079	4-ACETAMIDOBUTANOATE	Positive	A/G	[M+H]+	146.08	C6H11NO3	Gamma amino acids and derivatives	UZTFMUBKZQVKLK-UHFFFAOYSA-N	HMDB0003681	O=C(NCCCC(=O)O)C	24.89	Control_06	146.07877:1582 147.08212:210 148.08548:105		15	7688	4751	2030	8224	6475	8131	2066	2387	160	1875	2907	190	4589	2729	3693	2700	77	603	3652	3900	2192	3494	1202	722	1840	1808	1337	1438	444	3084	570
138	58	2.162	130.069	CREATINE	Negative	A/G/M/R	[M-H]-	130.062	C4H9N3O2	Alpha amino acids and derivatives	CVSVTCORWBXHQV-UHFFFAOYSA-N	HMDB0000064	CN(CC(O)=O)C(N)=N	119.97	OXY20 µM_03	130.06882:3527 131.07217:223 132.07553:26		1	3213	543	6008	3825	392	3497	2375	5671	15079	12251	1459	4785	2457	1593	3812	2618	5128	7740	2007	4445	6086	629	1258	6678	518	2546	4278	866	1669	1841	4266
139	495	2.171	137.044	HYPOXANTHINE	Positive	A/G/R	[M+H]+	137.046	C5H4N4O	Hypoxanthines	FDGQSTZJBFJUBT-UHFFFAOYSA-N	HMDB0000157	C1=NC2=C(N1)C(=O)N=CN2	75.92	OXY20 µM_05	137.04396:37355 138.04731:2652 139.05067:243		2	63	32	22	53	10	64	29	35	11894	73	10	147246	50	37855	531	29	32023	37	82	41	88	62	19	35	13	47	9	59	47	11	5
140	2263	2.203	268.101	ADENOSINE	Positive	A/G/M/R	[M+H]+	268.104	C10H13N5O4	Purine nucleosides	OIRDTQYFTABQOQ-KQYNXXCUSA-N	HMDB0000050	NC1=C2N=CN([C@@H]3O[C@H](CO)[C@@H](O)[C@H]3O)C2=NC=N1	66.94	OXY20 µM_02	268.10086:17043 269.10421:2247 270.10757:240	44.9215:7 44.96264:14 45.03277:44 45.13434:8 45.16933:7 45.181:7 45.20539:7 45.40122:27 45.41571:7 45.52957:7 45.8752:7 45.94363:7 45.95919:11 46.00783:7 46.17495:7 46.39503:7 46.42459:42 46.59624:7 46.73422:7 46.77306:7 46.85944:7 47.11905:7 47.15913:7 47.42595:43 47.5359:7 47.69706:7 47.75593:7 47.76793:7 47.81156:7 47.87268:7 48.01035:7 48.06722:7 48.23475:7 48.26983:7 48.32685:7 48.52891:7 48…	719	19292	394	4333	18620	10901	11786	10183	554	86	31922	32048	1276	65884	146	867	19100	104	45	17925	9953	13901	12071	3848	2921	9109	5896	4852	30	95	9666	69
141	3459	2.239	366.128	L-gamma-Glutamyl-S-3-(1-hydroxypropyl)-L-cysteinyl-glycine	Positive	Authentic	[M+H]+	366.133	C13H23N3O7S	Oligopeptides	PWWFPJVDCXEMMZ-IUCAKERBSA-N	N/A	O=C(N[C@@H](CSCCCO)C(=O)NCC(=O)O)CC[C@H](N)C(=O)O	61.84	Rotenone_06	366.1282:6868 367.13155:1224 368.13491:350		22	45	11443	3580	60	29	43	4907	203	23	4515	5313	99	333	64	539	8185	7	5871	35849	25	496	50	26703	8492	18574	18949	15145	49	12649	82	7649
142	2385	2.252	276.141	N-Fructosyl isoleucine	Positive	Authentic	[M+H]+	276.144	C12H23NO7	Isoleucine and derivatives	VYGRYVGDPYFVCA-UHFFFAOYSA-N	HMDB0039780	O=C(O)C(NCC1(O)(OC(CO)C(O)C1(O)))C(C)CC	509.54	OXY20 µM_04	276.14114:120741 277.14449:18049 278.14785:2811	44.98606:7 45.00723:7 45.02311:7 45.03226:94 45.96793:43 46.09351:7 46.27474:7 46.76768:7 46.88973:43 47.21443:7 47.33595:7 47.54967:28 47.90218:7 48.134:7 48.18546:7 48.28739:8 48.34881:7 48.41467:7 48.67824:53 48.92547:7 49.34912:7 49.3602:7 49.39901:7 49.53219:7 49.60663:28 50.02094:7 50.03098:7 50.10132:7 50.19183:7 50.28467:7 50.45153:7 50.72539:7 50.83334:7 50.87385:7 51.17142:7 51.20303:7 …	14	1723	7779	2881	2825	770	1056	6548	2496	745	794649	1007739	810	251910	3478	36433	260595	108	72070	9837	2847	2684	2890	1367	7246	7991	14413	1227	204	4818	10225	4281
143	5400	2.343	666.124	NADH	Positive	Authentic	[M+H]+	666.13	C21H29N7O14P2	(5'->5')-dinucleotides	BOPGDPNILDQYTO-NNYOXOHSSA-N	HMDB0001487	NC(=O)C(C5)=CN(C=C5)[C@H](O1)[C@H](O)[C@H](O)[C@@H](COP(O)(=O)OP(O)(=O)OC[C@@H](O2)[C@@H](O)[C@@H](O)[C@@H]2n(c4)c(n3)c(n4)c(N)nc3)1	153.01	OXY20 µM+R_03	666.12445:6791 667.1278:1906 668.13116:499	44.96157:7 45.17556:7 45.23179:7 45.30399:7 45.58376:7 45.66156:7 45.81951:8 45.93922:7 45.99378:7 46.10193:7 46.11479:7 46.20914:7 46.28211:7 46.30358:7 46.45403:7 46.50137:7 46.7902:7 46.96306:7 47.50531:7 47.51836:7 47.57059:7 47.60434:7 47.61413:7 47.74925:7 47.80106:7 47.98178:7 48.54306:7 48.65417:7 48.66903:7 49.33233:7 49.34399:14 49.50539:7 49.54647:7 49.58202:7 50.06989:7 50.10228:7 50.…	2	27535	510	128	1495	34986	25802	143	359	53	486	4990	159	29655	76	89	226	25	106	27276	28643	32681	42350	16240	296	254	5110	8758	456	177	460	143
144	3932	2.365	411.114	5-O-Demethylnobiletin	Positive	Authentic	[M+H]+	411.11	C20H20O8	8-O-methylated flavonoids	DOFJNFPSMUCECH-UHFFFAOYSA-N	HMDB0037571	O=C1C=C(OC2=C(OC)C(OC)=C(OC)C(O)=C12)C=3C=CC(OC)=C(OC)C3	171.8	Control_04	411.11386:8266 412.11721:1310 413.12057:521	44.9088:7 44.95746:7 45.01038:7 45.07922:7 45.13327:7 45.14599:7 45.30836:7 45.32536:7 45.44868:7 46.02724:45 46.20177:7 46.24039:7 46.25327:7 46.26292:7 46.37569:7 46.54779:7 46.75904:7 46.80489:26 46.82813:7 46.93834:7 46.96645:7 47.03136:7 47.13484:25 47.26323:7 47.32726:7 47.39676:7 47.41741:7 47.52722:7 47.58707:8 47.6633:7 47.684:7 47.87598:7 47.94042:7 47.99288:7 48.01256:7 48.04646:7 48.0…	4	34363	1841	131	37573	36483	37203	504	206	25	184	73	29	13825	70	54	75	27	30	21054	15629	23527	13725	15565	67	96	215	12064	54	43	21618	23
145	2043	2.386	251.067	gamma-Glu-Cys	Positive	M/R	[M+H]+	251.07	C8H14N2O5S	N-acyl-alpha amino acids	RITKHVBHSGLULN-WHFBIAKZSA-N	HMDB0001049	N[C@@H](CCC(O)=N[C@@H](CS)C(O)=O)C(O)=O	20.62	Control_01	251.06676:6554 252.07011:833 253.07347:238	45.10433:7 45.24964:7 46.04926:7 46.71341:7 49.89013:7 50.59142:8 51.25806:7 51.5205:7 51.66104:7 51.8904:7 52.10546:7 52.56895:7 52.76593:7 53.13222:8 53.51363:7 53.55519:7 53.66726:7 53.70889:7 54.45157:7 54.64387:7 55.67048:7 56.31993:7 56.46806:7 56.54397:7 56.55347:7 56.94337:7 57.03304:22 59.37413:7 59.84684:7 59.97997:7 60.45632:7 60.56134:36 60.62576:7 60.68106:7 61.43939:7 62.12404:7 62.…	13	37561	356	57	29069	30197	22686	274	86	20	147	194	44	14241	38	4	24	14	29	5899	1425	7045	6029	142	42	113	31	223	19	8	10585	17
146	3600	2.388	380.107	S-Lactoylglutathione	Positive	A/M/R	[M+H]+	380.113	C13H21N3O8S	Oligopeptides	VDYDCVUWILIYQF-CSMHCCOUSA-N	HMDB0001066	OC(=O)CNC(=O)[C@@H](NC(=O)CC[C@H](N)C(O)=O)CSC(=O)[C@@H](C)O	596.7	OXY20 µM_01	380.10651:49228 381.10986:8743 382.11322:3009	44.91156:7 45.03203:126 45.24651:32 45.42741:36 45.50465:7 45.59904:34 45.72526:7 45.82879:18 46.02747:35 46.09357:29 46.10484:44 46.11449:7 46.15118:43 46.31425:41 46.4:24 46.61381:33 46.63654:21 46.70423:47 46.84605:9 46.86238:30 47.11953:14 47.30779:9 47.52367:23 47.89027:7 48.29682:8 48.37571:19 48.50206:38 48.52137:9 49.16021:42 49.37196:7 49.44576:19 49.63065:7 49.67196:34 49.69741:32 49.72…	2	278967	1823	66	240320	251948	194883	1251	205	143	1251	440	44	111595	48	66	3304	7	59	43578	20697	52405	47503	919	125	96	93	1414	53	69	91135	20
147	696	2.4	152.055	GUANINE	Positive	A/G/M/R	[M+H]+	152.057	C5H5N5O	Purines and purine derivatives	UYTPUPDQBNUYGX-UHFFFAOYSA-N	HMDB0000132	OC1=NC(=N)NC2=C1N=CN2	111.59	OXY20 µM_02	152.05522:24119 153.05857:1543 154.06193:186		198	28178	231	507	33794	18880	24335	441	956	260	917	564	330	100757	664	2962	963	255	662	30848	29505	36082	35198	569	165	253	161	455	415	5389	28058	3049
148	3109	2.403	333.566	NADH	Positive	A/M/R	[M+2H]2+	333.57	C21H29N7O14P2	(5'->5')-dinucleotides	BOPGDPNILDQYTO-NNYOXOHSSA-N	HMDB0001487	NC(=O)C(C5)=CN(C=C5)[C@H](O1)[C@H](O)[C@H](O)[C@@H](COP(O)(=O)OP(O)(=O)OC[C@@H](O2)[C@@H](O)[C@@H](O)[C@@H]2n(c4)c(n3)c(n4)c(N)nc3)1	683.86	Rotenone_05	333.56601:20772 334.56936:1380 335.57272:40	44.92773:7 45.09388:10 45.21854:30 45.25303:7 45.29444:7 45.35559:32 45.41401:19 45.80518:54 46.26387:7 46.27353:7 46.50998:7 46.66289:38 46.69527:7 46.75135:7 47.02365:7 47.04096:7 47.11892:7 47.64028:7 47.76234:8 47.84853:7 47.87583:7 48.01022:7 48.05396:7 48.22084:39 48.30883:32 48.47603:7 48.60686:7 48.73896:7 48.79737:7 48.82383:7 49.05013:7 49.14521:7 49.16955:7 49.35451:7 49.56653:34 49.69…	10	91825	312	277	135030	113051	91988	270	127	39	489	2122	97	4121	65	41	893	17	90	2608	89366	104711	144598	1578	387	2010	129	357	65	93	73729	138
149	2492	2.41	284.096	GUANOSINE	Positive	A/G/R	[M+H]+	284.099	C10H13N5O5	Purine nucleosides	NYHBQMYGNKIUIF-UUOKFMHZSA-N	HMDB0000133	C1=NC2=C(N1[C@H]3[C@@H]([C@@H]([C@H](O3)CO)O)O)N=C(NC2=O)N	43.93	OXY20 µM_02	284.09616:8656 285.09951:1135 286.10287:260	44.88449:7 44.97334:7 45.04957:7 45.26271:7 45.39763:7 45.44868:7 45.66596:7 45.71182:7 45.77266:8 45.8378:7 45.8581:7 45.87948:7 45.89338:7 45.91796:7 46.15134:33 46.18025:18 46.2479:7 46.31231:7 46.36816:7 46.46277:7 46.64796:7 46.81084:7 46.87672:7 46.91995:7 46.9286:7 47.07031:7 47.08439:7 47.09305:7 47.11237:36 47.27839:40 47.29686:7 47.41413:7 47.84102:7 47.91199:7 47.94861:18 47.99504:7 48…	85	5721	41	20	9050	4088	5755	25	64	28	144	104	75	29831	15	76	62	13	18	9258	9531	10933	10281	88	32	51	18	100	19	359	7947	66
150	285	2.421	267.036	NICOTINATE	Negative	Authentic	[M-H]-	267.039	C6H5NO2	Pyridinecarboxylic acids	PVNIIMVLHYAWGP-UHFFFAOYSA-N	HMDB0001488	OC(=O)C1=CN=CC=C1	186.34	OXY20 µM_05	267.03601:15714 268.03936:1729 269.04272:306	44.90445:10 44.99576:14 45.014:7 45.03527:18 45.05367:8 45.09979:7 45.21998:14 45.2313:7 45.35343:7 45.39276:7 45.42238:19 45.44487:7 45.49997:30 45.57496:15 45.63949:8 45.81722:20 45.89522:21 46.05754:7 46.0704:7 46.09182:14 46.11968:7 46.2312:7 46.26876:7 46.29238:7 46.31815:7 46.35846:19 46.41763:11 46.53535:7 46.57299:14 46.59047:16 46.8027:8 46.8173:10 46.86209:7 46.88015:14 46.89667:14 46.9…	10	3988	1941	24	3785	2018	1254	11093	15307	33150	26331	90512	31924	15812	27936	14934	22702	2583	4344	3228	3610	2022	3178	3731	3259	2981	2469	2526	2574	2645	2639	2143
151	2279	2.425	269.085	Inosine	Positive	A/M/R	[M+H]+	269.088	C10H12N4O5	Purine nucleosides	UGQMRVRMYYASKQ-KQYNXXCUSA-N	HMDB0000195	OC[C@H]1O[C@H]([C@H](O)[C@@H]1O)N1C=NC2=C(O)N=CN=C12	29.84	OXY20 µM_05	269.08539:12386 270.08874:1809 271.0921:286	44.88453:7 44.99137:7 45.07185:7 45.10046:7 45.16724:7 45.27018:7 45.39767:7 45.40512:7 45.42781:49 45.48383:7 45.51364:7 45.58445:24 45.6245:33 45.67986:7 45.6884:7 45.73854:7 45.75455:8 45.76309:7 45.81969:7 45.83068:19 45.88914:7 45.98051:26 46.02607:7 46.08134:36 46.13212:7 46.14441:33 46.16384:39 46.25975:8 46.2941:7 46.33062:7 46.38004:7 46.4951:7 46.52851:22 46.58445:7 46.64047:7 46.6534:7…	18	8784	64	11	11138	5104	6623	58	14	0	275	99	87	53063	31	82	60	41	71	8446	8034	5268	8971	84	15	34	28	16	11	37	6418	28
152	1527	2.613	218.136	Propionylcarnitine	Positive	Authentic	[M+H]+	218.139	C10H19NO4	Acyl carnitines	UFAHZIUFPNSHSL-UHFFFAOYSA-N	HMDB0000824	O=C([O-])CC(OC(=O)CC)C[N+](C)(C)C	31.11	OXY20 µM_01	218.1356:2693 219.13895:510 220.14231:110		30	12257	540	19	13161	12309	13791	74	48	35	200	137	20	5525	27	35	46	16	14	3990	1847	5037	5214	824	31	155	15	266	19	23	3711	15
153	2534	2.625	289.068	3' 4' 5 7-tetrahydroxyflavanone	Positive	Respect	[M+H]+	289.071	C15H12O6	Flavanones	SBHXYTNGIZCORC-ZDUSSCGKSA-N	HMDB0005810	OC1=CC(O)=C2C(=O)C[C@H](OC2=C1)C1=CC(O)=C(O)C=C1	30.43	Control_07	289.06842:5708 290.07177:984 291.07513:519	45.00059:7 45.22741:7 45.24121:7 45.42395:7 45.90166:7 46.42057:7 46.52814:7 47.53347:7 47.63253:7 48.26629:7 48.64415:7 48.93073:7 49.4398:7 49.48863:7 49.80886:7 50.12676:7 50.42999:7 51.00086:7 51.26264:7 52.48885:42 52.65486:7 52.93922:7 53.59337:7 54.45164:7 55.23695:7 55.53289:7 55.66467:7 55.93696:7 56.23122:7 57.05185:7 57.06797:32 57.11504:8 57.19139:7 58.1633:7 59.6676:7 59.78467:7 60.0…	6	430	21330	31	40	20404	34	29672	46	21	14199	45	18	209	46	19	18702	22	35	9449	55	77	51	6264	1477	3594	35	3136	29	73	50	16
154	3615	2.633	381.104	Lactonic acid	Positive	Authentic	[M+H]+	381.1	C12H22O12	Fatty acyl glycosides of mono- and disaccharides	JYTUSYBCFIZPBE-LLTWZBGYSA-N	N/A	O=C(O)[C@@H](O)[C@@H](O)C(O[C@@H]1O[C@H](CO)[C@H](O)[C@H](O)[C@H]1O)[C@@H](O)CO	20.17	Control_04	381.10394:3553 382.10729:682 383.11065:250		19	12501	82	4	18221	8107	8845	34	9	2	29	15	13	6224	36	36	15	23	12	469	630	653	1276	36	21	31	6	85	11	3	392	13
155	2550	2.696	289.069	Lycobetaine	Positive	Authentic	[M+H]+	289.07	C16H12NO3	Phenanthridines and derivatives	DFQOXFIPAAMFAU-UHFFFAOYSA-O	N/A	OC1=CC=2C=3C=C4OCOC4=CC3C=[N+]5C2C(=C1)CC5	37.15	OXY20 µM_02	289.06949:7637 290.07284:1147 291.0762:606	44.90141:7 44.96065:7 45.03686:7 45.19267:7 45.52105:7 45.67342:7 45.8111:7 46.02924:7 46.04637:7 46.07635:7 46.14922:8 46.68461:7 46.88105:7 47.01187:7 47.01944:7 47.49566:7 47.57073:7 47.76793:7 47.78974:7 47.85849:7 47.97209:7 48.20407:7 48.23914:7 48.30492:7 48.68293:7 48.70826:7 48.74461:7 49.13318:7 49.19071:7 49.59439:7 49.62996:7 49.81578:7 49.83917:7 50.16499:7 50.35293:7 50.37085:7 50.4…	14	27064	229	23	17345	20408	30165	212	16	5	558	49	19	9228	32	21	110	8	26	9462	3189	9184	7029	6264	24	24	30	3140	13	8	9533	31
156	2353	2.7	274.1	5-Hydroxymethylcytidine	Positive	Authentic	[M+H]+	274.103	C10H15N3O6	Pyrimidine nucleosides	NFEXJLMYXXIWPI-JXOAFFINSA-N	N/A	N=C1N=C(O)N(C=C1CO)C2OC(CO)C(O)C2O	23.35	OXY20 µM_02	274.09958:2084 275.10293:355 276.10629:32		30	7372	118	2	4675	5256	7197	48	14	45	143	53	13	2247	30	19	117	53	37	175	705	2692	1305	109	10	61	30	104	11	12	1923	14
157	485	2.806	462.001	Adenylosuccinate	Negative	Authentic	[M-H]-	462	C14H18N5O11P	Purine ribonucleoside monophosphates	OFBHPPMPBOJXRT-VWJPMABRSA-N	HMDB0000536	OC(=O)CC(C(O)=O)Nc(n3)c(n2)c(nc3)n(c2)C(O1)C(O)C(O)C(COP(O)(O)=O)1	144.38	OXY20 µM_05	462.00085:3485 463.0042:563 464.00756:171		1	1022	799	989	844	725	879	1871	2570	5381	5428	12872	5017	3542	5791	2424	4139	373	337	141	153	111	202	113	269	150	301	467	291	528	535	172
158	2947	3.039	323.065	DTMP	Positive	A/G/R	[M+2H]2+	323.064	C10H15N2O8P	Pyrimidine 2'-deoxyribonucleoside monophosphates	GYOZYWVXFNDGLU-XLPZGREQSA-N	HMDB0001227	CC1=CN(C(=O)NC1=O)[C@H]2C[C@@H]([C@H](O2)COP(=O)(O)O)O	25.52	OXY20 µM_02	323.06516:6593 324.06851:894 325.07187:103	44.87181:7 45.1089:7 45.21919:7 45.30001:27 45.37637:7 45.44017:7 45.46145:7 45.6361:7 45.66809:7 45.85383:7 46.00355:7 46.11064:7 46.21785:7 46.23502:7 46.44126:14 46.57901:8 46.61671:7 46.63934:7 46.68245:7 46.77198:7 46.79465:7 46.89833:7 46.93184:7 47.07819:48 47.15371:7 47.40544:7 47.54896:7 47.66219:7 47.87596:7 47.90326:8 48.00707:7 48.05956:7 48.2216:7 48.3108:31 48.43189:42 48.6041:12 48…	19	10900	7723	722	7351	6285	6948	4583	1927	5002	20	3015	47	3593	43	3254	3562	88	95	9816	10597	15385	12008	7051	40	5465	4622	3698	16	3773	5716	725
159	812	3.097	160.074	N-Acetylindole	Positive	A/M	[M+H]+	160.076	C10H9NO	Indoles	UUCUQJHYUPXDHN-UHFFFAOYSA-N	HMDB0001190	CC(=O)N1C=CC2=CC=CC=C21	41.48	Control_01	160.07364:5776 161.07699:588 162.08035:112		52	19449	10411	3011	16871	11961	12152	3790	3099	1528	35	5402	2457	7080	219	3787	3258	77	62	9885	7391	9672	9718	4670	36	5071	4604	2685	145	2256	5499	1528
160	2011	3.116	247.126	9_10-alpha-Epoxy-eremanthin	Positive	Authentic	[M+H]+	247.126	C15H18O3	Gamma butyrolactones	JFFHVIUZNPTGGR-WJLGXSQGSA-N	N/A	[H][C@@]1(CCC2=C)[C@@]2([H])[C@@H](OC(C3=C)=O)[C@H]3C[C@@H]4[C@]1(O4)C	78.92	OXY20 µM_02	247.12636:19501 248.12971:2318 249.13307:353	44.97323:26 45.4189:7 45.48592:7 45.53809:7 45.76839:7 45.84101:7 45.87093:7 45.90607:13 46.34668:7 46.71265:7 46.72128:7 46.85404:7 47.05408:7 47.0714:7 47.09739:14 47.20745:19 47.21767:7 47.23068:7 47.3533:7 47.41304:7 47.50219:7 47.64476:7 47.67418:7 47.71886:7 47.73848:7 47.77556:7 47.82744:10 47.90216:7 47.96225:7 48.10154:42 48.13945:7 48.15588:7 48.46297:7 48.48055:7 48.52781:7 48.5597:7 4…	56	61255	29251	9546	65777	46078	53782	17757	18119	11136	33	25197	19967	42578	17846	27309	32044	12569	78	19366	17087	21823	22289	11833	91	13821	14191	10961	112	10343	27154	6031
161	2009	3.148	247.126	alpha-santonin	Positive	Authentic	[M+H]+	247.13	C15H18O3	Eudesmanolides, secoeudesmanolides, and derivatives	XJHDMGJURBVLLE-YWGZHDIYSA-N	N/A	O=C1C=CC2(C(=C1C)C3OC(=O)C(C)C3CC2)C	96.55	Control_04	247.12599:18287 248.12934:2779 249.1327:336	44.89611:7 45.07498:7 45.09993:40 45.13433:7 45.14917:7 45.15929:48 45.216:7 45.28155:33 45.30517:7 45.34873:7 45.39869:7 45.41783:7 45.52424:7 45.55512:7 45.63397:7 45.74596:7 45.88482:7 45.95703:35 46.01746:7 46.10099:7 46.15673:7 46.17603:7 46.19962:8 46.24253:7 46.2597:7 46.28868:7 46.2962:7 46.35205:7 46.50043:7 46.69001:7 46.7202:7 46.77631:7 46.85621:8 46.97133:40 47.12014:7 47.16781:7 47.…	85	61234	29251	9546	65777	46078	53782	17757	18119	198	48	25197	355	42578	247	252	32049	201	78	19366	17033	21823	22289	11833	63	13821	14191	10961	95	10343	27154	6038
162	82	3.152	147.024	Citramailc acid	Negative	MassBank	[M-H]-	147.03	C5H8O5	Hydroxy fatty acids	XFTRTWQBIOMVPK-YFKPBYRVSA-N	HMDB0000426	C[C@](O)(CC(O)=O)C(O)=O	80.21	Control_01	147.02444:5693 148.02779:539 149.03115:37		24	21578	17886	551	17936	16000	15552	20146	15486	21021	12713	17494	16384	14461	16514	15088	15813	17574	16266	12595	14078	13045	15029	14325	15501	13050	11542	10278	12142	11173	11127	10334
163	161	3.154	103.052	CYCLOSERINE	Positive	Authentic	[M+H]+	103.05	C3H6N2O2	Alpha amino acids and derivatives	DYDCUQKUCUHJBH-UWTATZPHSA-N	HMDB0014405	OC1=NOCC1N	148.22	Control_01	103.05248:17854 104.05583:1796 105.05919:417		35	73506	50174	14464	70663	59115	61978	24151	19820	14992	19	34208	20946	50761	24563	31021	32743	14075	255	58463	47643	58543	59005	35858	3122	31509	30473	20181	505	20057	42753	12499
164	888	3.158	166.084	Phenylalanine	Positive	A/G/M/R	[M+H]+	166.086	C9H11NO2	Phenylalanine and derivatives	COLNVLDHVKWLRT-QMMMGPOBSA-N	HMDB0000159	C1=CC=C(C=C1)C[C@@H](C(=O)O)N	4940.04	Control_01	166.08424:516058 167.08759:54977 168.09095:4402		108	2190952	1423688	519906	1992229	1717413	1829601	721928	623170	475348	55	987741	616620	1480976	698006	865946	943987	439212	477970	1709872	1432140	1899308	1775978	1118248	142866	994310	985153	659593	615228	633281	1323355	391148
165	302	3.159	120.079	PHENYLETHANOLAMINE	Positive	Authentic	[M+ACN+H]+	120.08	C8H11NO	Aralkylamines	ULSIYEODSMZIPX-UHFFFAOYSA-N	HMDB0001065	NCC(O)C1=CC=CC=C1	19208.2	Control_01	120.07926:1459766 121.08261:140222 122.08597:6070		38	6291028	4267344	1377171	6052671	5208948	5317498	2188250	1784912	1408171	111	2867417	1872260	4397218	2213002	2692026	2868136	1301245	1388131	4899862	4038180	5160610	5081176	3139877	216135	2901166	2747194	1877104	35942	1920356	3706762	1138488
166	646	3.159	149.058	Trans-Cinnamic acid	Positive	A/R	[M+H]+	149.06	C9H8O2	Cinnamic acids	WBYWAXJHAXSJNI-VOTSOKGWSA-N	HMDB0000930	O=C(O)\C=C\c1ccccc1	166.93	Control_01	149.05786:65278 150.06121:6288 151.06457:520		209	271706	177514	56615	256191	220467	229331	90985	76978	60270	143	121423	78269	182683	90541	117065	123252	54609	59518	211640	174716	226448	218552	131235	169	123740	118142	80510	1602	80652	158192	46680
167	3605	3.248	380.145	L-gamma-Glutamyl-S-4-(2-hydroxybutyl)-L-cysteinyl-glycine	Positive	Authentic	[M+H]+	380.149	C14H25N3O7S	Oligopeptides	SIAVLHRKFDCBGC-AGROOBSYSA-N	N/A	O=C(N[C@@H](CSCCC(C)O)C(=O)NCC(=O)O)CC[C@H](N)C(=O)O	45.24	OXY20 µM_02	380.1449:3418 381.14825:705 382.15161:161		12	8666	5218	16	9674	8435	8930	2292	19	2161	37	3241	2422	5054	1531	3319	3947	1887	975	5122	5726	6962	6188	3887	1244	3440	3352	2914	1805	2513	6346	33
168	3039	3.42	328.135	N-Fructosyl isoleucylglutamate	Positive	Authentic	[M+H]+	328.139	C15H21NO7	Phenylalanine and derivatives	FAVRCIXPIVJIPN-UHFFFAOYSA-N	HMDB0341181	O=C(O)C(NCC1(O)(OC(CO)C(O)C1(O)))CC2=CC=CC=C2	199.71	OXY20 µM_03	328.13525:13808 329.1386:2669 330.14196:407	45.03527:50 45.05593:7 45.32382:8 45.55088:7 46.00036:7 46.32901:39 46.36683:28 46.48969:7 46.59304:7 46.61452:17 46.83844:26 47.05332:28 47.33841:35 47.74616:7 47.85199:7 47.92526:28 48.22604:7 48.54045:31 48.60416:45 48.86924:7 49.02693:45 49.0868:7 49.17086:7 49.28489:7 49.43056:35 49.49345:27 49.69844:49 49.75814:39 49.96967:7 50.03265:15 50.17575:10 50.63221:7 51.04171:18 51.32286:7 51.33869…	17	251	9	15	8	390	324	73	13	115	93502	696	80	808	75	52	81	53	104	124	145	308	187	69	999	21	14	156	36	53	30	129
169	77	3.435	146.062	3-METHYL-2-OXINDOLE	Negative	Authentic	[M-H]-	146.061	C9H9NO	Indolines	BBZCPUCZKLTAJQ-UHFFFAOYSA-N	HMDB0304943	CC1C2=CC=CC=C2NC1=O	212.39	Control_01	146.06195:5139 147.0653:336 148.06866:19		3	20565	18755	162	16966	17351	17591	19254	16999	14637	14771	17878	14369	16723	17259	15805	17896	13290	14957	11339	12763	13358	12976	12651	13954	10482	11609	10862	12326	12730	12139	10907
170	1124	3.442	184.095	L-CARNITINE	Positive	Authentic	[M+H]+	184.094	C7H15NO3	Carnitines	PHIQHXFUZVPYII-ZCFIWIBFSA-N	HMDB0000062	C[N+](C)(C)C[C@@H](CC(=O)[O-])O	188.3	OXY20 µM_02	184.09506:23841 185.09841:3520 186.10177:267		62	95096	68643	100	103421	96751	95805	32442	30730	25653	137	49376	27862	69567	37952	44286	47073	21307	15241	61412	53499	68485	74863	38578	15147	35587	40073	24600	19738	30784	62990	17412
171	815	3.442	160.095	N-Isovaleroylglycine	Positive	A/R	[M+H]+	160.096	C7H13NO3	N-acyl-alpha amino acids	ZRQXMKMBBMNNQC-UHFFFAOYSA-N	HMDB0000678	O=C(O)CN=C(O)CC(C)C	21.17	Control_06	160.09479:1423 161.09814:124 162.1015:39		27	5532	4012	39	6105	5337	6444	1746	1669	1516	80	2656	1643	4144	2055	2549	2601	1260	881	4041	3360	4462	4407	2353	973	2086	2449	1558	1415	1842	3635	1316
172	167	3.443	103.074	Isovaleric acid	Positive	Authentic	[M+H]+	103.075	C5H10O2	Methyl-branched fatty acids	GWYFCOCPABKNJV-UHFFFAOYSA-N	HMDB0000718	CC(C)CC(O)=O	28.53	Control_01	103.07417:3035 104.07752:194 105.08088:41		113	14126	8929	145	14180	13221	13388	4083	4907	3322	281	7552	3413	9140	5049	6543	6697	3442	2351	9064	7499	9566	9822	5502	4138	4222	5230	3485	2756	4731	8739	3283
173	1006	3.443	174.11	N-Acetyl-leucine	Positive	Authentic	[M+H]+	174.112	C8H15NO3	Leucine and derivatives	WXNXCEHXYPACJF-ZETCQYMHSA-N	HMDB0011756	O=C(O)C(N=C(O)C)CC(C)C	25.37	Control_01	174.11009:2182 175.11344:395 176.1168:37		41	9821	6656	18	9718	9480	9150	2534	3444	2343	78	4732	2892	6277	3777	4008	4585	2156	1490	6499	4891	6828	6951	3441	43	3219	3867	2832	1759	3121	5641	1693
174	86	3.444	90.054	ALANINE	Positive	G/M/R	[M+H]+	90.055	C3H7NO2	Alanine and derivatives	QNAYBMKLOCPYGJ-UHFFFAOYNA-N	HMDB0000161	CC(N)C(O)=O	400.04	OXY20 µM_02	90.05404:53912 91.05739:2775 92.06075:377		162	226174	163427	69	251283	226215	233528	76970	75486	62118	153	111498	67045	165418	91146	101156	110944	52495	34324	144068	126997	162388	180247	92230	138	83832	92834	61756	47043	73151	144559	41205
175	1566	3.444	220.116	D-PANTOTHENIC ACID	Positive	A/G/M/R	[M+H]+	220.118	C9H17NO5	Secondary alcohols	GHOKWGTUZJEAQD-ZETCQYMHSA-N	HMDB0000210	CC(C)(CO)[C@@H](O)C(=O)NCCC(O)=O	1759.47	Rotenone_05	220.11594:169258 221.11929:29137 222.12265:4983	44.90622:20 45.01939:11 45.03261:666 45.06216:7 45.07063:7 45.09076:7 45.20483:28 45.25159:42 45.28863:25 45.3757:13 45.43864:42 45.56409:29 45.60784:29 45.61964:28 45.63083:47 45.74651:37 45.81281:42 45.86546:7 45.92548:54 45.97159:23 46.01841:7 46.02883:41 46.03611:69 46.32834:40 46.42377:21 46.49755:36 46.62244:37 46.64447:55 47.01194:69 47.11498:31 47.20837:28 47.26667:43 47.65871:50 47.91797…	30	1071053	767550	3274	1155782	1078398	1073753	360589	359472	298752	37	550751	316442	763278	442980	493351	529798	252853	169930	690128	622670	777592	827827	436703	458727	389509	438894	298720	223675	348342	683410	197964
176	86	3.444	90.054	Lactamide	Positive	Authentic	[M+H]+	90.0548	C3H7NO2	Secondary alcohols	SXQFCVDSOLSHOQ-UHFFFAOYSA-N	HMDB0253942	N=C(O)C(O)C	400.04	OXY20 µM_02	90.05404:53912 91.05739:2775 92.06075:377		162	226174	163427	69	251283	226215	233528	76970	75486	62118	153	111498	67045	165418	91146	101156	110944	52495	34324	144068	126997	162388	180247	92230	32138	83832	92834	61756	47043	73151	144559	41205
177	75	3.478	89.0585	Butyric acid	Positive	Authentic	[M+H]+	89.06	C4H8O2	Straight chain fatty acids	FERIUCNNQQJTOY-UHFFFAOYSA-N	HMDB0000039	O=C(O)CCC	26.88	Control_04	89.05852:6671 90.06187:32406 91.06523:857		4192	25971	13346	1468	34322	24672	24551	13788	10447	12476	1517	20865	11881	20477	12210	11437	15467	9659	13197	24052	21742	21941	26441	12170	1095	12757	16811	14564	10540	17021	26255	14176
178	585	3.563	146.116	Acetylcholine	Positive	MassBank	[M+H]+	146.117	C7H16NO2	Acyl cholines	OIPILFWXSMYKGL-UHFFFAOYSA-N	HMDB0000895	CC(=O)OCC[N+](C)(C)C	25.83	Control_01	146.11597:1489 147.11932:153 148.12268:38		13	3403	2625	461	5516	4566	3147	1579	586	746	21	2315	1359	3995	1518	606	2295	841	271	4545	1647	4340	4491	2346	84	1055	2014	1097	362	962	3210	385
179	585	3.563	146.116	DEOXYCARNITINE	Positive	GNPS	[M+H]+	146.118	C7H15NO2	Straight chain fatty acids	JHPNVNIEXXLNTR-UHFFFAOYSA-N	HMDB0001161	C[N+](C)(C)CCCC([O-])=O	25.83	Control_01	146.11597:1489 147.11932:153 148.12268:38		13	3403	2625	461	5516	4566	3147	1579	586	746	21	2315	1359	3995	1518	606	2295	841	271	4545	1647	4340	4491	2346	84	1055	2014	1097	362	962	3210	385
180	585	3.563	146.116	L-beta-Homoleucine	Positive	Respect	[M+H]+	146.118	C7H15NO2	Beta amino acids and derivatives	MLYMSIKVLAPCAK-LURJTMIESA-N	N/A	CC(C)C[C@H](N)CC(O)=O	25.83	Control_01	146.11597:1489 147.11932:153 148.12268:38		13	3403	2625	461	5516	4566	3147	1579	586	746	21	2315	1359	3995	1518	606	2295	841	271	4545	1647	4340	4491	2346	84	1055	2014	1097	362	962	3210	385
181	588	3.563	146.116	SPERMIDINE	Positive	Authentic	[M+H]+	146.116	C7H22Cl3N3	Dialkylamines	LCNBIHVSOPXFMR-UHFFFAOYSA-N	HMDB0001257	Cl.Cl.Cl.NCCCNCCCCN	25.83	Control_01	146.11597:1489 147.11932:153 148.12268:38		13	3403	2625	461	5516	4566	3147	1579	586	746	21	2315	1359	3995	1518	606	2295	841	271	4545	1647	4340	4491	2346	84	1055	2014	1097	362	962	3210	385
182	1027	3.627	176.104	Citrulline	Positive	M/R	[M+H]+	176.103	C6H13N3O3	L-alpha-amino acids	RHGKLRLOHDJJDR-UHFFFAOYNA-N	HMDB0000904	NC(CCCNC(O)=N)C(O)=O	22.6	Control_01	176.10446:1153 177.10781:288 178.11117:254		33	4123	1349	77	2031	2645	2975	61	103	445	74	2359	857	2645	731	1313	1402	174	260	651	42	649	91	542	58	97	559	459	158	478	1279	74
183	1770	3.753	232.152	Butyryl carnitine (isomer of 920)	Positive	Authentic	[M+H]+	232.155	C11H21NO4	Acyl carnitines	LRCNOZRCYBNMEP-UHFFFAOYSA-N	HMDB0002013	O=C([O-])CC(OC(=O)C(C)C)C[N+](C)(C)C	146.63	Control_04	232.15172:27477 233.15507:4203 234.15843:477	44.92361:7 44.94053:7 44.9818:7 44.99767:7 45.03306:28 45.21387:7 45.28075:7 45.29561:7 45.34979:7 45.36255:7 45.39007:43 45.55831:7 45.5924:7 45.86024:7 45.99926:7 46.03887:7 46.05044:33 46.12243:7 46.16101:7 46.2801:7 46.37461:7 46.47891:7 46.65767:7 46.69001:7 46.72452:7 46.75473:7 46.7925:7 46.82812:7 47.00106:7 47.01188:7 47.03352:7 47.14614:7 47.15372:7 47.16673:7 47.32509:7 47.36309:7 47.4…	21	119207	65623	16901	105408	114000	116749	21292	22991	24468	675	44636	16738	64220	36444	42558	32692	16006	7779	40980	30208	45506	45473	20650	21017	28507	30362	19933	27593	24677	63691	9010
184	2642	3.826	298.094	5'-Deoxy-5'-Methylthioadenosine	Positive	A/M/R	[M+H]+	298.097	C11H15N5O3S	5'-deoxy-5'-thionucleosides	WUUGFSXJNOTRMR-IOSLPCCCSA-N	HMDB0001173	CSC[C@H]1O[C@H]([C@H](O)[C@@H]1O)N1C=NC2=C(N)N=CN=C12	127.89	OXY20 µM+R_06	298.09402:8049 299.09737:1353 300.10073:526	44.90186:7 45.0532:7 45.20842:11 45.23662:7 45.33432:7 45.95692:7 46.03032:31 46.3955:7 46.55794:7 46.61502:7 46.71743:7 46.79512:7 46.87886:27 46.92474:7 46.97232:7 46.99644:29 47.58426:7 47.62672:7 47.8415:7 47.95836:7 48.00317:7 48.09505:7 48.20346:7 48.23852:7 48.28689:42 48.31417:7 48.32734:7 48.33611:7 48.63939:7 48.95685:7 49.1735:7 49.2222:7 49.23106:7 49.2388:7 49.40393:7 49.43943:7 49.6…	37	50136	39579	8580	59415	46605	47065	11855	11747	13905	59	26976	11014	40655	20492	17830	21567	6435	8334	40860	28732	42127	37335	18302	19	9295	13964	9463	4463	9361	21923	5978
185	134	3.855	181.025	4-Nitroanthranilic acid	Negative	Authentic	[M-H]-	181.025	C7H6N2O4	Nitrobenzoic acids and derivatives	UEALKTCRMBVTFN-UHFFFAOYSA-N	HMDB0246745	NC1=C(C=CC(=C1)[N+]([O-])=O)C(O)=O	242.59	Rotenone_08	181.02528:11463 182.02863:951 183.03199:187		7	32776	31221	336	31773	33660	33093	26445	25560	20708	21282	30537	23269	29301	32342	22232	27516	34685	36334	26395	33146	36639	37257	27899	38629	22827	23123	20998	24937	22882	24230	20463
186	65	3.855	135.026	Threonic acid	Negative	A/R	[M-H]-	135.029	C4H8O5	Sugar acids and derivatives	JPIJQSOTBSSVTP-GBXIJSLDSA-N	HMDB0000943	O=C(O)C(O)C(O)CO	62.53	Rotenone_08	135.02568:1230 136.02903:65 137.03239:47		4	3507	3219	19	3464	3648	3711	3093	2987	2336	2401	3383	2569	3370	3368	2407	3126	3786	3840	3051	3614	4025	4217	3116	4180	2669	2686	2499	2714	2477	2552	2225
187	1182	3.881	188.17	N8-Acetylspermidine	Positive	Authentic	[M+H]+	188.176	C9H21N3O	Carboximidic acids	FONIWJIDLJEJTL-UHFFFAOYSA-N	HMDB0002189	OC(=NCCCCNCCCN)C	27.29	OXY20 µM+R_08	188.17043:1295 189.17378:172 190.17714:92		7	3976	1187	24	5970	2286	3667	48	493	161	45	867	278	2489	110	54	368	89	290	3385	1100	4154	3247	829	16	640	51	80	234	326	1496	20
188	562	3.892	144.079	INDOLE-3-ETHANOL	Positive	Authentic	[M+H]+	144.08	C10H11NO	3-alkylindoles	MBBOMCVGYCRMEA-UHFFFAOYSA-N	HMDB0003447	OCCC1=CNC2=CC=CC=C12	156.14	OXY20 µM_02	144.07922:12722 145.08257:1812 146.08593:0		13	49722	30852	23	50082	40458	44517	13257	12142	8937	41	19695	13174	34313	15049	17886	18190	8727	8404	43031	34816	46212	44315	26176	32613	21034	19961	14242	9559	12394	30723	7516
189	1382	3.892	205.096	L-Tryptophan	Positive	A/G/M/R	[M+H]+	205.097	C11H12N2O2	Indolyl carboxylic acids and derivatives	QIVBCDIJIAJPQS-VIFPVBQESA-N	HMDB0000929	O=C(O)C(N)CC1=CNC=2C=CC=CC21	772.72	OXY20 µM_08	205.09518:39180 206.09853:5766 207.10189:510	45.09441:44 45.10615:49 45.26752:47 45.35719:8 45.40845:45 45.60654:32 45.61946:22 45.72637:39 45.74686:7 45.76886:35 45.78756:13 46.01265:40 46.13447:18 46.21779:23 46.24374:45 46.30558:22 46.41743:8 46.4417:43 46.5696:36 46.62503:32 46.65398:22 46.66592:54 46.76857:7 46.85974:31 46.93974:8 46.96325:49 47.01603:7 47.06073:23 47.28468:43 47.29554:38 47.36287:28 47.57432:33 47.75221:30 47.99194:47…	61	760010	473594	119226	742123	593456	652461	208953	193762	164137	76	356501	200036	531967	230913	284509	306063	136821	147104	645763	612605	698233	676792	400667	431299	334709	322841	222385	154798	204138	477276	121597
190	271	3.897	118.063	Glycocyamine	Positive	MassBank	[M+H]+	118.061	C3H7N3O2	Alpha amino acids and derivatives	BPMFZUMJYQTVII-UHFFFAOYSA-N	HMDB0000128	NC(=N)NCC(O)=O	23.78	Control_04	118.06348:2123 119.06683:450 120.07019:496		19	8092	5288	1460	8522	7161	8291	2508	2090	1542	33	3137	2203	5849	2412	3051	3322	1544	1331	7537	5969	7918	7658	4646	19	4092	3863	2376	1584	2292	5667	1476
191	271	3.897	118.063	GUANIDINOACETATE	Positive	GNPS	[M+H]+	118.061	C3H7N3O2	Alpha amino acids and derivatives	BPMFZUMJYQTVII-UHFFFAOYSA-N	HMDB0000128	NC(N)=NCC(O)=O	23.78	Control_04	118.06348:2123 119.06683:450 120.07019:496		19	8092	5288	1460	8522	7161	8291	2508	2090	1542	33	3137	2203	5849	2412	3051	3322	1544	1331	7537	5969	7918	7658	4646	19	4092	3863	2376	1584	2292	5667	1476
192	271	3.897	118.063	INDOLE	Positive	Respect	[M+H]+	118.065	C8H7N	Indoles	SIKJAQJRHWYJAI-UHFFFAOYSA-N	HMDB0000738	N1C=CC2=CC=CC=C12	23.78	Control_04	118.06348:2123 119.06683:450 120.07019:496		19	8092	5288	1460	8522	7161	8291	2508	2090	1542	33	3137	2203	5849	2412	3051	3322	1544	1331	7537	5969	7918	7658	4646	19	4092	3863	2376	1584	2292	5667	1476
193	39	3.898	116.034	N-ACETYLGLYCINE	Negative	A/G/M/R	[M-H]-	116.034	C4H7NO3	N-acyl-alpha amino acids	OKJIRPAQVSHGFK-UHFFFAOYSA-N	HMDB0000532	CC(=O)NCC(=O)O	69.42	OXY20 µM_01	116.03378:1061 117.03713:94 118.04049:7		2	3682	3488	22	3496	3339	3042	3237	2805	3745	2554	3210	3028	2953	3292	2909	3213	3798	3590	2486	3171	3012	3265	3102	3138	2523	2694	2241	2445	2385	2234	2013
194	438	3.901	133.083	2-Hydroxy-4-methylpentanoic acid	Positive	Authentic	[M+H]+	133.084	C6H12O3	Hydroxy fatty acids	LVRFTAZAXQPQHI-UHFFFAOYSA-N	HMDB0000665	O=C(O)C(O)CC(C)C	22.3	Rotenone_08	133.08296:4862 134.08631:293 135.08967:2311		889	3100	1057	10693	68486	22359	22358	10144	12852	8477	967	24437	9058	18337	9278	11826	16708	8346	10342	26278	16883	20945	46995	15277	16606	9959	20146	11070	5902	13023	31517	13917
195	223	3.919	227.073	DEOXYURIDINE	Negative	GNPS	[M-H]-	227.067	C9H12N2O5	Pyrimidine 2'-deoxyribonucleosides	MXHRCPNRJAMMIM-UHFFFAOYNA-N	HMDB0000012	OCC1OC(CC1O)N1C=CC(=O)NC1=O	63.08	OXY20 µM_03	227.07289:1076 228.07624:119 229.0796:36		23	884	1033	81	1187	767	1196	1117	737	1087	978	1354	1095	1317	1312	1768	1478	515	511	503	1934	734	775	637	473	550	396	396	793	858	612	602
196	223	3.919	227.073	Resveratrol	Negative	A/M/R	[M-H]-	227.072	C14H12O3	Stilbenes	LUKBXSAWLPMMSZ-OWOJBTEDSA-N	HMDB0003747	OC1=CC=C(C=C1)C=CC=2C=C(O)C=C(O)C2	63.08	OXY20 µM_03	227.07289:1076 228.07624:119 229.0796:36		23	884	1033	81	1187	767	1196	1117	737	1087	978	1354	1095	1317	1312	1768	1478	515	511	503	1934	734	775	637	473	550	396	396	793	858	612	602
197	586	3.928	146.06	3-Formylindole	Positive	Respect	[M+H]+	146.06	C9H7NO	Indoles	OLNJUISKUQQNIM-UHFFFAOYSA-N	HMDB0029737	C1=CC=C2C(=C1)C(=CN2)C=O	432.55	Rotenone_03	146.06007:53740 147.06342:6827 148.06678:291		25	278465	4279	47123	282400	224394	244577	75488	64068	1389	107547	105771	66320	189868	80699	101958	105254	1881	51239	240596	201227	253763	251816	136274	51079	118887	111285	75941	54578	19676	170491	143808
198	1958	4.009	245.097	Biotin	Positive	MassBank	[M+H]+	245.095	C10H16N2O3S	Biotin and derivatives	YBJHBAHKTGYVGT-ZKWXMUAHSA-N	HMDB0000030	OC(=O)CCCC[C@@H]1SC[C@@H]2N=C(O)N[C@H]12	26.15	Control_01	245.09669:2807 246.10004:389 247.1034:63		257	17664	2862	865	2198	1672	1050	410	579	997	527	846	249	999	722	777	867	415	2666	2962	2865	2394	2664	869	358	557	497	1005	599	349	891	383
199	2185	4.031	261.141	Isoleucylglutamate	Positive	Authentic	[M+H]+	261.144	C11H20N2O5	Dipeptides	KTGFOCFYOZQVRJ-UHFFFAOYSA-N	HMDB0028906	O=C(O)CCC(NC(=O)C(N)C(C)CC)C(=O)O	24.9	OXY20 µM_03	261.14087:3181 262.14422:375 263.14758:248		0	3725	1796	4602	1758	392	472	326	929	135	11106	582	46	1199	162	228	265	229	313	139	788	181	230	12	330	49	507	116	30	5	159	123
200	4225	4.051	442.143	FOLIC ACID	Positive	A/G/M	[M+H]+	442.147	C19H19N7O6	Glutamic acid and derivatives	OVBPIULPVIDEAO-LBPRGKRZSA-N	HMDB0000121	O=C(O)CCC(NC(=O)C1=CC=C(C=C1)NCC2=NC=3C(O)=NC(=N)NC3N=C2)C(=O)O	52.2	Rotenone_05	442.14285:6525 443.1462:2244 444.14956:324	44.91398:7 44.95848:16 45.1936:7 45.45281:7 45.88791:7 45.9173:26 46.03339:7 46.07195:7 46.18877:7 46.21773:7 46.25314:7 46.31218:7 46.64029:7 46.68988:7 47.06694:7 47.15078:10 47.58801:7 47.86272:7 47.88784:7 48.14699:7 48.15903:7 48.42147:19 48.47603:7 48.54197:7 48.55407:7 48.75659:7 48.78965:7 48.80436:20 48.89994:7 48.9739:7 49.38112:7 49.4033:7 49.42992:7 49.4388:7 49.60315:7 49.88249:7 49.…	25	17389	13641	5130	27767	20256	15437	308	4535	1859	2748	9239	3317	23235	5364	5708	4165	1857	6346	20931	27718	24622	28106	12498	6076	3586	7686	5174	1678	2821	11402	4212
201	3258	4.063	348.067	2'-Deoxyguanosine 5'-monophosphate	Positive	Respect	[M+H]+	348.07	C10H14N5O7P	Purine 2'-deoxyribonucleoside monophosphates	LTFMZDNNPPEQNG-KVQBGUIXSA-N	HMDB0001044	O[C@H]1C[C@@H](O[C@@H]1COP(O)(O)=O)N1C=NC2=C1NC(=N)N=C2O	34.58	OXY20 µM_02	348.06665:3415 349.07:341 350.07336:94		272	19564	15613	143	23205	22224	23679	6497	6293	5845	474	11360	6902	15981	7617	7718	9463	3068	245	12047	6794	9221	14709	4473	1832	2432	7415	4835	1899	4039	12238	480
202	5773	4.063	786.154	FLAVIN ADENINE DINUCLEOTIDE	Positive	Authentic	[M+H]+	786.16	C27H33N9O15P2	Flavin nucleotides	VWWQXMAJTJZDQX-UHFFFAOYSA-N	HMDB0252293	CC1=CC2=C(C=C1C)N(C3=NC(=O)NC(=O)C3=N2)CC(C(C(COP(=O)(O)OP(=O)(O)OCC4C(C(C(O4)N5C=NC6=C5N=CN=C6N)O)O)O)O)O	67.97	OXY20 µM_02	786.15424:2221 787.15759:680 788.16095:343		3	11555	8680	7	12325	11371	13418	3357	345	2344	2639	5590	3156	7934	4512	4899	5560	1928	18	6158	470	7437	7358	1890	773	2878	2121	879	1852	1080	6665	652
203	291	4.067	272.997	Galacturonate 1-phosphate	Negative	Authentic	[M-H]-	273	C6H11O10P	Glucuronic acid derivatives	AIQDYKMWENWVQJ-DTEWXJGMSA-N	HMDB0003976	OC(=O)C(O1)C(O)C(O)C(O)C1OP(O)(O)=O	81.51	OXY20 µM_03	272.99683:2100 274.00018:333 275.00354:90		39	371	730	42	228	169	504	326	533	672	1933	576	800	1003	566	1129	769	330	412	1122	1688	656	189	680	396	723	291	438	606	747	541	875
204	612	4.079	148.049	5-METHYLCYTOSINE	Positive	Authentic	[M+2H]2+	148.048	C5H7N3O	Hydroxypyrimidines	LRSASMSXMSNRBT-UHFFFAOYSA-N	HMDB0002894	CC1=C(N)NC(=O)N=C1	82.18	Rotenone_04	148.04904:10640 149.05239:203 150.05575:144		19	29686	20017	8956	38771	28941	21510	361	6798	97	4137	12172	5483	29010	8079	8631	6755	3009	8991	33429	35693	39918	43090	20081	7966	6386	12757	8179	2662	4358	15717	6836
205	2188	4.135	261.142	gamma-Glutamylleucine	Positive	Authentic	[M+H]+	261.145	C11H20N2O5	Dipeptides	MYFMARDICOWMQP-YUMQZZPRSA-N	HMDB0011171	O=C(O)C(N=C(O)CCC(N)C(=O)O)CC(C)C	49.27	Control_04	261.14194:24420 262.14529:3771 263.14865:605	44.8718:7 44.92784:7 44.96487:7 45.01144:7 45.03155:7 45.09935:7 45.16932:7 45.18417:7 45.31579:7 45.35617:7 45.42421:7 45.45197:13 45.49975:7 45.5467:29 45.58175:7 45.60946:7 45.72124:50 45.74597:7 45.76945:7 45.83246:7 45.91903:7 45.98:7 46.00462:7 46.02496:7 46.09885:7 46.12993:7 46.15458:7 46.22322:7 46.28868:7 46.36108:34 46.50689:7 46.58656:7 46.60271:7 46.76552:7 46.80114:7 46.81301:7 46.8…	44	91163	40232	11728	103528	60906	76939	23390	20958	13609	22276	33659	23798	60328	21118	32032	41701	16621	6367	31618	31256	39298	37695	20320	7159	22362	24024	18703	13115	18410	48751	10688
206	2928	4.186	321.128	Pangamic Acid Sodium	Positive	Authentic	[M+H]+	321.127	C10H18NO8	Alpha amino acid esters	MKVDFFROCUECAJ-CKDSBIORSA-M	N/A	[Na+].O=C([O-])C(O)C(O)C(O)C(O)COC(=O)CN(C)C	27.42	Control_04	321.12775:3183 322.1311:651 323.13446:380		110	7916	2134	137	14236	1915	3298	544	377	921	169	1935	193	670	715	1245	1513	120	992	1961	1925	2670	1925	554	1053	980	79	550	331	901	1044	197
207	1400	4.273	208.095	N-ACETYL-L-PHENYLALANINE	Positive	A/G	[M+H]+	208.096	C11H13NO3	Phenylalanine and derivatives	CBQJSKKFNMDLON-JTQLQIEISA-N	HMDB0000512	CC(=O)N[C@@H](CC1=CC=CC=C1)C(=O)O	27.33	Control_04	208.09464:3138 209.09799:403 210.10135:130		79	10778	5999	1665	11370	9728	10027	2279	2689	2245	2538	3379	2244	5718	3116	4308	3021	78	1870	7480	6693	8972	8301	5107	2034	2969	3173	2554	1937	2130	5375	1219
208	2020	4.336	249.154	Pindolol	Positive	MassBank	[M+H]+	249.16	C14H20N2O2	Indoles	JZQKKSLKJUAGIC-UHFFFAOYNA-N	HMDB0015095	CC(C)NCC(O)COC1=CC=CC2=C1C=CN2	38.04	Rotenone_07	249.15361:16902 250.15696:2393 251.16032:527		10210	15793	8578	61202	173756	93084	92068	71633	59768	10247	91755	222340	58234	138642	69275	56492	10349	29449	79139	10750	208975	84971	122983	13109	112411	105088	197015	98760	64821	62753	99384	22057
209	5578	4.339	712.493	Phosphatidylethanolamine (16:0/16:1) Abbr: PPoPE	Positive	A/G	[M+H]+	712.492	C37H72NO8P	Phosphatidylethanolamines	CZOSTDZGCCEZTJ-WMHOIYFHSA-N	HMDB0008924	O=C(OCC(OC(=O)CCCCCCCC=CCCCCCC)COP(=O)(O)OCCN)CCCCCCCCCCCCCCC	55.75	OXY20 µM+R_05	712.49268:2702 713.49603:9 714.49939:26		10	2967	735	125	1093	1640	3185	1689	55	270	573	1272	190	1163	313	466	200	150	147	4541	2015	4901	1487	1758	1046	1261	2405	834	2181	2223	10841	398
210	2366	4.352	275.143	Indole-3-acetyl-L-valine	Positive	Authentic	[M+H]+	275.139	C15H18N2O3	Valine and derivatives	AZEGJHGXTSUPPG-AWEZNQCLSA-N	HMDB0304389	CC(C)C(C(=O)O)NC(=O)CC1=CNC2=CC=CC=C21	44.04	Control_01	275.1434:19500 276.14675:2507 277.15011:573	45.05877:7 45.31654:7 45.82466:7 45.9861:7 46.84184:8 46.97694:7 47.18916:7 47.77197:7 48.24869:7 48.5297:7 48.59128:7 50.23737:7 50.30002:7 50.36126:36 50.6004:7 50.96136:7 51.02672:7 51.10904:7 52.24909:7 52.48547:7 53.40402:7 53.44554:7 53.75978:8 54.4935:10 55.07632:7 55.51753:7 55.55751:7 56.46806:7 57.43981:7 58.14037:7 58.60936:7 58.99052:7 59.10571:7 59.74556:7 59.91758:35 61.52353:7 62.5…	66	91792	11063	2574	10475	4987	3754	678	1053	7452	514	1393	260	515	362	978	674	49	15452	22001	15646	16986	12670	2524	15354	1151	961	883	500	701	1963	280
211	146	4.499	188.066	Gly-Gly-Gly	Negative	Authentic	[M-H]-	188.066	C6H11N3O4	Oligopeptides	XKUKSGPZAADMRA-UHFFFAOYSA-N	HMDB0029419	O=C(O)CN=C(O)CN=C(O)CN	68.28	Control_01	188.06624:1316 189.06959:98 190.07295:50		2	4714	3955	74	3988	3977	3703	2922	2480	2438	1834	2600	2273	3232	3771	2268	2709	2573	2981	2148	2787	2337	2865	2197	3083	1454	1317	1254	1708	1324	1312	1327
212	67	4.542	141.035	5-HYDROXYMETHYLURACIL	Negative	GNPS	[M-H2O-H]-	141.031	C5H6N2O3	Pyrimidones	JDBGXEHEIRGOBU-UHFFFAOYSA-N	HMDB0000469	OCC1=CNC(=O)NC1=O	66.04	OXY20 µM_04	141.03542:1175 142.03877:133 143.04213:1814		24	71	36	5	48	20	77	49	44	569	4732	173	44	171	39	193	56	155	59	3687	192	103	35	47	15	36	68	39	17	48	111	20
213	96	4.553	159.044	PUTRESCINE DIHYDROCHLORIDE	Negative	Authentic	[M-H]-	159.046	C4H14Cl2N2	Monoalkylamines	XXWCODXIQWIHQN-UHFFFAOYSA-N	N/A	Cl.Cl.NCCCCN	145.67	OXY20 µM_04	159.04382:5902 160.04717:571 161.05053:74		175	789	356	49	248	256	335	241	492	2821	22674	878	463	1059	336	1306	444	1189	602	17810	1356	879	156	974	407	493	216	290	202	759	639	388
214	1042	4.648	177.109	SEROTONIN HYDROCHLORIDE	Positive	Authentic	[M+H]+	177.103	C10H13ClN2O	Serotonins	MDIGAZPGKJFIAH-UHFFFAOYSA-N	N/A	C1=CC2=C(C=C1O)C(=CN2)CCN.Cl	22.19	Control_01	177.10928:2749 178.11263:510 179.11599:97		148	18475	2741	924	2425	1285	532	347	392	1946	343	181	404	445	274	272	313	285	990	4232	3256	1947	2739	987	3664	98	394	280	1159	207	760	447
215	3556	4.684	377.143	Riboflavin	Positive	A/G/M/R	[M+H]+	377.146	C17H20N4O6	Flavins	AUNGANRZJHBGPY-SCRDCRAPSA-N	HMDB0000244	CC1=CC2=C(C=C1C)N(C[C@H](O)[C@H](O)[C@H](O)CO)C1=NC(=O)N=C(O)C1=N2	35.61	Rotenone_04	377.14288:4692 378.14623:1497 379.14959:381	44.98584:7 45.03406:43 45.14368:7 45.38893:7 45.48253:7 45.94529:30 46.05581:7 46.52499:7 46.76964:7 47.02034:7 47.25436:7 47.37049:8 47.71977:7 48.09549:7 48.99595:7 49.572:7 49.64869:7 49.98101:46 50.54331:7 50.60503:7 50.85567:7 51.13144:26 51.38934:7 51.47874:7 51.68615:7 51.8201:7 51.861:7 51.88828:7 51.92352:7 52.22528:7 52.37935:7 52.72825:8 53.90813:7 53.92436:7 53.94522:7 54.16101:7 55.0…	22	22004	13755	2556	20376	18224	17139	6166	4254	2972	9117	7999	3735	13655	5029	5804	5752	2621	5226	17769	16237	20134	19432	10054	4004	8351	8577	4638	3968	4935	11312	3783
216	5840	4.734	823.416	Glycyrrhizate	Positive	Respect	[M+2H]2+	823.411	C42H62O16	Triterpene saponins	LPLVUJXQOOQHMX-QWBHMCJMSA-N	HMDB0029843	CC1(C)[C@H](CC[C@@]2(C)[C@H]1CC[C@]1(C)[C@@H]2C(=O)C=C2[C@@H]3C[C@](C)(CC[C@]3(C)CC[C@@]12C)C(O)=O)O[C@H]1O[C@@H]([C@@H](O)[C@H](O)[C@H]1O[C@@H]1O[C@@H]([C@@H](O)[C@H](O)[C@H]1O)C(O)=O)C(O)=O	989.75	OXY20 µM_02	823.41602:89322 824.41937:18957 825.42273:233		36	464401	314811	53274	435093	432202	421800	104050	95918	107097	2189	235865	89559	252949	171237	189228	193650	78884	17986	216854	120251	249022	248434	112150	712	103559	125469	70874	49951	70775	205914	24676
217	1332	4.807	203.043	L-METHIONINE SULFOXIMINE	Positive	Authentic	[M+H]+	203.046	C5H12N2O3S	L-alpha-amino acids	SXTAYKAGBXMACB-DPVSGNNYSA-N	HMDB0029430	CS(=N)(=O)CC[C@@H](C(=O)O)N	20.97	OXY20 µM+R_07	203.04298:4790 204.04633:368 205.04969:126		61	14112	8282	510	12118	10829	7136	2867	3207	2474	3454	5585	2575	6346	3203	3836	4977	1108	2341	10347	7209	9965	14530	6882	3058	6516	7702	4993	3019	4667	13875	3506
218	2545	4.849	289.159	N-(3-Indolylacetyl)-L-isoleucine	Positive	MassBank	[M+H]+	289.155	C16H20N2O3	Isoleucine and derivatives	WPTUQMUCTTVOFW-UHFFFAOYNA-N	N/A	CCC(C)C(N=C(O)CC1=CNC2=CC=CC=C12)C(O)=O	27.04	Control_01	289.15875:8637 290.1621:1394 291.16546:175	44.87254:7 45.03286:55 45.19447:7 45.51754:7 46.16284:7 46.19072:7 46.33991:7 46.73499:7 47.2282:7 47.68803:7 47.84508:7 47.95648:7 48.01113:7 49.47303:7 49.51078:7 50.44225:7 50.50762:39 50.83415:7 50.98277:7 51.30779:7 51.55789:7 52.15788:7 52.72926:7 53.46977:7 54.89963:7 55.01077:7 56.18856:7 56.23115:7 56.25482:7 58.1151:7 58.61903:7 59.01476:7 59.19553:7 60.68844:7 61.41837:7 62.02163:35 62…	135	55711	7030	2360	4974	4906	6940	1027	1337	2157	371	1214	360	1212	315	1486	1518	548	9134	13718	15292	11704	5281	720	8860	329	814	990	356	1223	6051	966
219	3126	4.975	335.103	triandrin	Positive	Authentic	[M+H]+	335.11	C15H20O7	Fatty acyl glycosides of mono- and disaccharides	CNNXMGXBAZQZDE-HHMSBIESSA-N	N/A	OC1=CC=C(C=C1)C=CCOC2OC(CO)C(O)C(O)C2O	38.87	OXY20 µM+R_07	335.10284:15369 336.10619:3104 337.10955:876	44.93993:7 45.21008:7 45.5215:7 45.87244:7 46.02219:7 46.17112:7 46.18505:7 46.22689:7 46.50196:7 46.57946:7 46.72281:7 46.77784:7 46.89879:7 47.02856:7 47.0659:20 47.10976:7 47.12817:7 47.26368:8 47.57111:36 47.85459:7 48.18702:7 48.29223:7 48.58216:7 48.82995:7 48.83983:30 48.85973:7 48.97009:7 49.27534:7 49.36621:7 49.75503:7 49.99574:7 50.08058:7 50.6315:7 50.84282:7 50.86533:7 51.19448:7 51.…	142	16519	5955	1625	10487	9817	6735	24200	3687	1780	3021	2884	847	6617	3521	4860	2596	1210	3466	14754	7086	13873	11352	5962	3379	10619	7159	3984	4010	5316	12159	1964
220	1948	5.053	244.154	8-acetamido-2-methyl-7-oxononanoic acid	Positive	Authentic	[M+H]+	244.154	C12H21NO4	Medium-chain fatty acids	UALLEVOGEQZKSX-UHFFFAOYSA-N	N/A	O=C(O)C(C)CCCCC(=O)C(N=C(O)C)C	131.06	Rotenone_03	244.15434:11708 245.15769:1920 246.16105:380	44.94413:7 45.05315:7 45.46029:29 45.50869:7 45.80404:7 45.84997:7 46.08427:7 46.29877:7 46.4718:7 46.48901:7 46.52345:7 46.85122:7 47.43629:8 47.53634:7 47.87967:7 47.95066:7 48.0425:7 48.17822:7 48.22971:7 48.44474:9 48.45463:7 48.81448:7 48.95417:46 49.7728:7 49.83962:7 49.98567:7 50.32204:7 50.49906:7 50.58208:7 50.61238:7 50.63933:7 50.84166:7 51.09303:48 51.35263:7 51.42051:7 51.82412:7 51.…	326	205	93	198	88	191	209	122	152	42	90	39505	69	678	43	515	1511	52	642	581	50677	3264	1012	284	72	87	118	123	144	258	169	185
221	340	5.12	123.081	1-PHENYLETHANOL	Positive	Authentic	[M+H]+	123.08	C8H10O	Benzene and substituted derivatives	WAPNOHKVXSQRPX-UHFFFAOYSA-N	HMDB0032619	CC(O)C1=CC=CC=C1	41.05	Rotenone_03	123.08067:16224 124.08402:1688 125.08738:59		841	3538	748	662	1565	1167	1496	673	3227	1229	6076	65432	1158	2101	358	701	1107	861	1158	2286	74043	5978	3384	814	1428	1703	2281	693	598	1017	1094	569
222	664	5.121	151.075	2-Phenylpropionic acid	Positive	Respect	[M+H]+	151.075	C9H10O2	Phenylpropanoic acids	YPGCWEMNNLXISK-ZETCQYMHSA-N	HMDB0011743	C[C@H](C(O)=O)C1=CC=CC=C1	23.51	Rotenone_03	151.07547:5555 152.07882:700 153.08218:700		185	925	132	233	234	595	155	133	355	234	1524	22332	278	147	211	302	249	148	150	369	24686	1880	316	132	368	312	886	221	360	388	262	256
223	669	5.121	151.075	Hydrocinnamic acid	Positive	Authentic	[M+H]+	151.075	C9H10O2	Phenylpropanoic acids	XMIIGOLPHOKFCH-UHFFFAOYSA-N	HMDB0000764	C1=CC=C(C=C1)CCC(=O)O	23.51	Rotenone_03	151.07547:5555 152.07882:700 153.08218:700		185	925	132	233	234	595	155	133	355	234	1524	22332	278	147	211	302	249	148	150	369	24686	1880	316	132	368	312	886	221	360	388	262	256
224	4755	5.315	520.189	Lobaric acid	Positive	Authentic	[M+H]+	520.195	C25H28O8	Depsides and depsidones	JHEWMLHQNRHTQX-UHFFFAOYSA-N	N/A	O=C1c2c(C(=O)CCCC)cc(OC)cc2Oc2c(O1)cc(c(c2CCCCC)C(=O)O)O	52.27	OXY20 µM_04	520.18884:1618 521.19219:422 522.19555:185		30	89	25	2	21	49	35	10	10	42	19	8400	38	25	7	25	26	4	22	28	2100	36	14	7	7	39	18	23	20	8	19	17
225	54	5.432	129.073	4-Methyl-2-oxovaleric acid	Negative	Authentic	[M-H]-	129.08	C6H10O3	Short-chain keto acids and derivatives	BKAJNAXTPSGJCU-UHFFFAOYSA-N	HMDB0000695	CC(C)CC(=O)C(=O)O	35.08	OXY20 µM_04	129.07347:1403 130.07682:113 131.08018:10		18	12	40	21	46	12	20	10	49	614	5345	87	23	217	43	136	30	81	48	4023	282	87	17	104	22	49	42	22	29	92	47	26
226	119	5.432	173.057	N-ACETYLASPARAGINE	Negative	Authentic	[M-H]-	173.057	C6H10N2O4	Asparagine and derivatives	HXFOXFJUNFFYMO-BYPYZUCNSA-N	HMDB0006028	CC(=O)N[C@@H](CC(N)=O)C(O)=O	402.1	OXY20 µM_04	173.05739:69196 174.06074:5710 175.0641:748		383	2775	2265	1620	1510	1266	2115	1773	1386	28887	249600	4245	2691	7051	3328	6149	2363	7783	2711	188381	8638	5983	1513	5863	1487	2730	1346	1056	1985	3052	2314	1879
227	4385	5.741	460.306	Serine-Cholic Acid	Positive	Authentic	[M+H]+	460.306	C27H45NO7	Glycinated bile acids and derivatives	LLEBFOGPKXFKIL-UHFFFAOYSA-N	HMDB0242388	CC(C1CCC2C1(C)C(O)CC3C2C(O)CC4C3(C)CCC(O)C4)CCC(NC(CO)C(O)=O)=O	117.9	Control_01	460.30634:37181 461.30969:8610 462.31305:1920	44.94257:44 44.97337:27 45.00631:53 45.03285:2986 45.0509:43 45.26982:8 45.45992:12 45.76434:8 45.81292:7 45.83029:31 45.84974:16 46.03598:126 46.18751:7 46.78358:41 47.0581:7 47.30477:11 47.79489:7 47.81562:7 48.10452:29 48.28982:31 48.72589:38 48.93552:30 49.32331:7 49.50151:36 50.19556:40 50.68014:7 51.05491:7 51.28519:7 52.01712:46 52.22971:7 52.41423:68 54.9979:7 55.08219:7 55.65993:41 55.68…	7	262234	25884	433	10202	2573	4743	221	102	10265	99	391	19	92	98	80	62	81	15594	31535	14522	5450	3168	3033	38211	79	107	80	55	116	109	64
228	2162	5.775	260.181	Hexanoyl-L-Carnitine	Positive	Authentic	[M]+	260.186	C13H25NO4	Acyl carnitines	VVPRQWTYSNDTEA-LLVKDONJSA-N	HMDB0000756	CCCCCC(=O)O[C@H](CC(=O)[O-])C[N+](C)(C)C	65.15	OXY20 µM+R_05	260.18091:6927 261.18426:989 262.18762:152	44.88008:35 44.9182:7 45.03567:7 45.08016:7 45.68289:7 46.0638:47 46.27352:7 46.6834:7 46.91167:8 47.6914:52 48.08021:7 48.80618:7 49.26475:7 49.53204:7 49.77666:7 49.92261:7 50.03975:7 50.77918:7 50.99982:7 51.42894:7 51.71001:19 52.96111:7 53.25534:33 53.63734:7 53.71133:9 53.76801:7 53.80967:7 54.73618:7 54.9387:34 56.74598:7 57.03349:27 57.05882:22 57.13773:7 57.38012:7 57.39828:34 57.98054:1…	15	3502	2298	560	3579	3515	3674	511	727	677	69	1389	301	1798	635	1046	1131	401	2313	13795	11836	16429	18266	8425	3824	11459	13065	7988	5893	8492	24212	4139
229	235	5.78	236.059	N-acetyl-O-methyltyrosine	Negative	Authentic	[M-H]-	236.064	C12H15NO4	Phenylalanine and derivatives	HRUASHPCEMXOMR-UHFFFAOYSA-N	N/A	O=C(O)C(N=C(O)C)CC1=CC=C(OC)C=C1	80.97	Control_01	236.05908:1720 237.06243:255 238.06579:56		5	5989	4711	5127	5226	5163	5282	3782	3617	3307	2921	3532	3082	4239	5160	2604	3590	4303	4674	4048	4475	3845	4047	3739	4492	2549	2085	2194	2532	2059	2321	2251
230	1215	5.791	192.099	5-Methoxytryptophol	Positive	Authentic	[M+H]+	192.102	C11H13NO2	3-alkylindoles	QLWKTGDEPLRFAT-UHFFFAOYSA-N	HMDB0001896	OCCC1=CNC=2C=CC(OC)=CC21	37.49	Control_06	192.09917:5690 193.10252:749 194.10588:3176		65	15527	10579	2907	18976	16688	18212	3566	3583	3923	4128	4774	3180	9797	4932	6195	5240	2471	2722	12131	9144	13372	14776	8110	2802	4932	4545	3655	2647	3286	7995	2365
231	4840	5.881	534.205	Physodic acid	Positive	Authentic	[M+H]+	534.21	C26H30O8	Depsides and depsidones	KVTYWHGIZSCFLG-UHFFFAOYSA-N	N/A	O=C1c2c(CC(=O)CCCCC)cc(O)cc2Oc2c(O1)cc(c(c2CCCCC)C(=O)O)O	109.64	OXY20 µM_04	534.20538:7935 535.20873:2115 536.21209:690	44.92998:7 45.25635:7 45.39339:7 45.43061:7 45.44019:7 45.4487:7 45.47582:29 45.60628:7 45.70274:9 45.78548:7 45.96932:7 46.10744:7 46.38645:8 46.54887:7 46.73423:7 46.98917:7 47.10281:7 47.13206:7 47.19043:46 47.26649:7 47.4174:7 47.6132:7 47.65023:7 47.66656:7 47.69271:7 47.89344:7 47.94478:7 48.02485:54 48.12962:7 48.21724:7 48.24353:7 48.37515:7 48.79311:7 48.86368:7 48.93871:7 49.03038:7 49.…	4	143	18	9	39	23	15	62	19	151	549	48333	52	66	46	15	190	11	87	170	12233	560	389	6	15	13	17	23	4	18	34	9
232	4695	5.897	509.288	Inosine-5'-triphosphate trisodium salt	Positive	Authentic	[M+H]+	509.29	C10H15N4O14P3	Purine ribonucleoside triphosphates	HAEJPQIATWHALX-KQYNXXCUSA-N	HMDB0000189	C1=NC(=O)C2=C(N1)N(C=N2)C3C(C(C(O3)COP(=O)(O)OP(=O)(O)OP(=O)(O)O)O)O	44.33	Control_01	509.28796:10366 510.29131:2745 511.29467:558		14	72551	7823	461	1372	720	576	175	18	1933	47	53	11	40	85	15	12	16	10545	8500	2415	3756	407	306	10962	67	20	23	19	33	117	26
233	4667	5.907	504.333	Glutamate conjugated chenodeoxycholic acid	Positive	Authentic	[M+H]+	504.331	C29H47NO7	Glycinated bile acids and derivatives	MHOZNCAVRHAOKT-VVJLALRJSA-N	HMDB0242405	C[C@H](CCC(N[C@@H](CCC(O)=O)C(O)=O)=O)[C@H]1CC[C@@]2([H])[C@]3([H])[C@H](O)C[C@]4([H])C[C@H](O)CC[C@]4(C)[C@H]3CC[C@@]21C	122.29	Control_01	504.33276:24711 505.33611:6744 506.33947:1539	45.00055:7 45.03289:2120 45.19666:51 45.23798:8 45.30887:37 45.32027:10 45.6198:7 45.67022:29 45.72923:24 45.99681:7 46.03673:35 46.10943:50 46.56578:7 46.82565:7 47.11007:9 47.16695:29 47.75864:29 47.85491:8 47.98927:7 48.31706:26 48.36734:37 48.49103:40 48.67933:8 48.72668:8 48.92912:36 48.95394:40 49.59271:46 49.65301:7 49.72561:59 49.81336:59 49.97042:7 50.42993:7 50.79816:7 50.81644:16 50.89…	20	167247	19166	176	6582	3766	3503	408	52	7051	83	169	49	10	100	86	79	18	27848	22016	10930	4411	1868	1044	28388	155	77	28	21	101	138	35
234	345	5.952	307.07	3-Hydroxy-N-(3-nitrophenyl)naphthalene-2-carboxamide	Negative	Authentic	[M-H]-	307.072	C17H12N2O4	Naphthalene-2-carboxanilides	YZJSKRBKHCLMQC-UHFFFAOYSA-N	N/A	OC1=CC2=C(C=CC=C2)C=C1C(=O)NC1=CC=CC(=C1)[N+]([O-])=O	162.19	Control_07	307.06964:7165 308.07299:1447 309.07635:467	45.1188:7 45.5629:10 45.64928:7 45.76344:7 45.81878:12 45.85315:10 46.0018:14 46.01144:7 46.06818:7 46.10675:14 46.15927:7 46.16999:7 46.23113:7 46.30632:13 46.37051:13 46.41479:7 46.47394:7 46.51705:17 46.60958:7 46.75838:7 46.93119:7 46.94092:7 46.9593:7 47.03286:7 47.15848:7 47.24305:7 47.4233:20 47.44935:7 47.52765:7 47.5394:13 48.05772:10 48.1038:8 48.14264:12 48.20126:7 48.33171:14 48.4086:…	4	3071	1141	1558	1047	1699	950	37672	4810	1809	1261	323	1475	1112	1837	611	505	4194	2990	1448	2067	1403	1495	2878	2029	2774	1690	1337	1716	1996	1502	1266
235	2513	6	285.131	9-(2,3-dihydroxypropoxy)-9-oxononanoic acid	Positive	Authentic	[M+H]+	285.131	C12H22O6	Medium-chain fatty acids	BQRISQXLSXCXSC-UHFFFAOYSA-N	N/A	O=C(O)CCCCCCCC(=O)OCC(O)CO	105.24	Rotenone_03	285.13071:113688 286.13406:21836 287.13742:3612	45.03394:50 45.37252:7 45.52571:7 45.62372:7 45.71329:7 46.10676:7 46.65592:7 46.73787:7 47.18881:7 47.20616:7 47.29728:7 48.55133:7 48.7186:7 48.88506:7 49.17234:7 49.57261:7 49.64374:7 49.72828:7 49.7728:7 49.79395:7 49.95554:7 49.96446:7 51.10866:7 51.13687:7 51.31079:7 51.95142:7 52.78732:7 52.80566:7 53.07663:7 53.42554:7 53.43938:7 53.53748:7 53.60793:7 53.69924:14 54.20924:7 54.57234:7 54.…	1232	8640	4406	6540	5073	3955	5799	3322	3312	14076	92939	574612	6244	16526	21310	9520	35964	2630	17658	11006	620868	71688	29639	3711	11016	5356	3543	3242	3556	3581	4612	4145
236	2937	6.009	322.201	N-coronafacoyl-L-isoleucine	Positive	Authentic	[M+H]+	322.2	C18H27NO4	Isoleucine and derivatives	RKSQYDBORLFRPF-UHFFFAOYSA-N	N/A	CCC(C)C(NC(=O)C1=CC(CC)CC2C1CCC2=O)C(O)=O	119.77	Rotenone_03	322.20117:14818 323.20452:4810 324.20788:724	45.05786:32 45.36402:7 45.40449:17 45.41824:7 45.43517:34 45.84996:7 45.93655:7 46.04678:7 46.09283:7 46.14427:7 46.15606:7 46.25689:7 46.28316:23 46.29554:7 46.59558:8 46.84258:7 47.27883:7 47.37658:14 47.64954:7 47.77708:7 48.09063:7 48.2571:7 48.33716:7 48.41:37 48.62613:7 48.65144:7 48.67015:7 49.13362:7 49.21439:7 49.4538:7 49.67821:7 49.79618:8 50.08947:7 50.17326:7 50.44188:7 50.52821:7 50…	54	27	42	97	129	159	81	134	75	952	6044	41688	239	257	31	59	566	65	954	81	74515	2511	163	14	124	281	81	139	27	31	18	115
237	116	6.087	171.079	Glycyl-L-proline	Negative	M/R	[M-H]-	171.078	C7H12N2O3	Dipeptides	KZNQNBZMBZJQJO-YFKPBYRVSA-N	HMDB0000721	NCC(=O)N1CCC[C@H]1C(O)=O	42.46	OXY20 µM_04	171.07861:1295 172.08196:78 173.08532:44		31	108	23	33	29	26	33	41	26	630	4892	45	33	73	52	72	50	66	25	4407	139	19	11	51	32	43	93	66	138	58	49	43
238	116	6.087	171.079	sn-Glycerol 3-phosphate	Negative	Authentic	[M-H]-	171.08	C3H9O6P	Glycerophosphates	DHCLVCXQIBBOPH-UHFFFAOYSA-N	HMDB0002520	C(C(CO)OP(=O)(O)O)O	42.46	OXY20 µM_04	171.07861:1295 172.08196:78 173.08532:44		31	108	23	33	29	26	33	41	26	630	4892	45	33	73	52	72	50	66	25	4407	139	19	11	51	32	43	93	66	138	58	49	43
239	1778	6.337	233.134	Melatonin	Positive	Respect	[M+H]+	233.128	C13H16N2O2	3-alkylindoles	DRLFMBDRBRZALE-UHFFFAOYSA-N	HMDB0001389		19.26	OXY20 µM+R_05	233.13409:2870 234.13744:415 235.1408:223		43	9634	5135	1245	10797	9791	10035	3584	3654	2583	4062	7101	2199	7319	2722	3399	5131	1186	2201	5854	7216	8021	10822	4672	162	4498	5596	4788	2919	4900	11893	3208
240	598	6.338	147.062	3-METHYGLUTARIC ACID	Positive	GNPS	[M+H]+	147.065	C6H10O4	Methyl-branched fatty acids	XJMMNTGIMDZPMU-UHFFFAOYSA-N	HMDB0000752	CC(CC(O)=O)CC(O)=O	20.35	OXY20 µM+R_05	147.06236:2671 148.06571:346 149.06907:61		89	7326	4151	719	10721	8975	8621	3496	3384	2551	3307	5676	2286	7248	2887	3218	4699	2274	832	7066	6206	7906	9201	4197	2324	4476	5398	4843	2958	4188	10298	3232
241	4612	6.637	493.293	2'-Deoxyinosine-5'-triphosphate trisodium salt	Positive	Authentic	[M+H]+	493.29	C10H15N4O13P3	Purine 2'-deoxyribonucleoside triphosphates	UFJPAQSLHAGEBL-RRKCRQDMSA-N	HMDB0003537	C1C(C(OC1N2C=NC3=C2NC=NC3=O)COP(=O)(O)OP(=O)(O)OP(=O)(O)O)O	54.62	Control_01	493.2934:6821 494.29675:1524 495.30011:549		28	73230	3264	772	1362	627	763	108	22	437	59	105	18	110	21	36	90	34	4520	4910	2970	1156	1318	286	1517	49	52	7	36	40	50	91
242	4656	6.71	502.316	Alanine conjugated cholic acid	Positive	Authentic	[M+H]+	502.314	C27H45NO6	Glycinated bile acids and derivatives	AZWGEBXBDOIOHW-RXUONNPESA-N	HMDB0242370	C[C@H](CCC(N[C@@H](C)C(O)=O)=O)[C@H]1CC[C@@]2([H])[C@]3([H])[C@H](O)C[C@]4([H])C[C@H](O)CC[C@]4(C)[C@H]3C[C@H](O)[C@@]21C	53.67	Control_01	502.31628:3548 503.31963:942 504.32299:236		11	35167	1670	12	213	200	123	43	17	196	32	83	14	12	26	20	25	11	942	369	138	554	125	48	665	85	6	12	18	24	18	4
243	1197	6.725	191.107	Diaminopimelic acid	Positive	M/R	[M+H]+	191.103	C7H14N2O4	Alpha amino acids	GMKMEZVLHJARHF-UHFFFAOYNA-N	HMDB0001370	NC(CCCC(N)C(O)=O)C(O)=O	27.19	Rotenone_03	191.1068:3176 192.11015:556 193.11351:351		251	965	198	189	265	221	151	263	91	154	613	12260	194	158	265	286	291	192	242	141	15228	1315	200	135	181	359	214	213	328	399	251	119
244	1194	6.725	191.107	LL-2,6-DIAMINOHEPTANEDIOATE	Positive	GNPS	[M+H]+	191.103	C7H14N2O4	Alpha amino acids	GMKMEZVLHJARHF-UHFFFAOYNA-N	HMDB0242532	NC(CCCC(N)C(O)=O)C(O)=O	27.19	Rotenone_03	191.1068:3176 192.11015:556 193.11351:351		251	965	198	189	265	221	151	263	91	154	613	12260	194	158	265	286	291	192	242	141	15228	1315	200	135	181	359	214	213	328	399	251	119
245	198	6.777	214.115	3-hydroxy-C6-homoserine lactone	Negative	Authentic	[M-H]-	214.109	C10H17NO4	N-acyl-alpha amino acids and derivatives	CRCIHGGZGGATGM-UHFFFAOYSA-N	N/A	CCCC(O)CC(=O)NC1CCOC1=O	129.97	Control_01	214.11462:2256 215.11797:374 216.12133:44		250	7645	2005	919	739	503	632	877	502	1981	2314	721	355	846	756	942	572	4488	1160	1924	1030	943	393	2725	904	644	462	519	450	473	393	467
246	5078	6.857	581.344	Uridine-5-diphosphoglucuronic acid trisodium salt	Positive	Authentic	[M+H]+	581.35	C15H22N2O18P2	Pyrimidine nucleotide sugars	HDYANYHVCAPMJV-LXQIFKJMSA-N	HMDB0000935	C1=CN(C(=O)NC1=O)C2C(C(C(O2)COP(=O)(O)OP(=O)(O)OC3C(C(C(C(O3)C(=O)O)O)O)O)O)O	103.73	Control_01	581.34436:6398 582.34771:1771 583.35107:351		34	60954	1229	314	683	444	169	34	46	244	39	15	16	26	32	44	15	24	1076	4030	1480	374	148	129	1566	25	11	37	16	13	27	10
247	5662	6.871	738.477	Phosphatidylethanolamine (16:0/18:2) Abbr: PLPE	Positive	Authentic	[M+H]+	738.482	C39H74NO8P	Phosphatidylethanolamines	HBZNVZIRJWODIB-NHCUFCNUSA-N	HMDB0008928	O=C(OCC(OC(=O)CCCCCCCC=CCC=CCCCCC)COP(=O)(O)OCCN)CCCCCCCCCCCCCCC	73.05	Control_01	738.47736:2041 739.48071:931 740.48407:159		3	15113	326	17	397	121	65	25	28	170	14	56	19	16	14	14	29	10	484	372	352	384	161	34	852	20	12	18	27	22	12	13
248	218	7.104	223.064	3-(4-HYDROXY-3,5-DIMETHOXYPHENYL)-2-PROPENOIC ACID	Negative	Respect	[M-H]-	223.061	C11H12O5	Hydroxycinnamic acids	PCMORTLOPMLEFB-ONEGZZNKSA-N	HMDB0032616	COC1=CC(\C=C\C(O)=O)=CC(OC)=C1O	82.87	OXY20 µM_04	223.06367:2187 224.06702:219 225.07038:34		163	235	243	97	49	70	252	119	65	2337	8684	243	125	219	191	395	81	592	262	7351	566	313	149	363	115	291	188	145	135	250	135	124
249	845	7.468	163.112	DL-5-Hydroxylysine	Positive	G/M/R	[M+H]+	163.108	C6H14N2O3	Alpha amino acids	YSMODUONRAFBET-UHFFFAOYNA-N	HMDB0000450	NCC(O)CCC(N)C(O)=O	49.98	Rotenone_03	163.11154:11019 164.11489:1740 165.11825:244		249	160	184	140	168	197	150	86	273	448	3511	30076	168	409	242	462	677	208	252	280	49229	2396	377	144	135	96	599	275	147	181	297	278
250	2534	7.568	288.214	Octanoyl-L-Carnitine	Positive	Authentic	[M+H]+	288.217	C15H29NO4	Acyl carnitines	CXTATJFJDMJMIY-CYBMUJFWSA-N	HMDB0000791	CCCCCCCC(=O)O[C@H](CC(=O)[O-])C[N+](C)(C)C	23.18	OXY20 µM+R_07	288.2135:2045 289.21685:317 290.22021:31		18	1298	831	67	1370	1467	1196	325	126	121	426	642	135	458	327	451	583	33	784	5492	4172	6068	5563	3073	868	2566	3576	1099	1582	2306	5520	1407
251	4137	7.913	433.145	captopril disulfide metabolite (putative)	Positive	GNPS	[M+H]+	433.146	C18H28N2O6S2	Proline and derivatives	ZWKRXBCJAUKDCI-UHFFFAOYNA-N	HMDB0249600	CC(CSSCC(C)C(=O)N1CCCC1C(O)=O)C(=O)N1CCCC1C(O)=O	32.9	Rotenone_03	433.14529:2564 434.14864:521 435.152:200		31	40	51	73	22	43	23	23	98	21	926	5232	19	40	52	32	154	13	20	56	9973	748	61	10	41	15	29	20	24	19	40	15
252	466	8.16	429.152	TRYPTOPHAN	Negative	Authentic	[M-H]-	429.15	C11H12N2O2	Indolyl carboxylic acids and derivatives	QIVBCDIJIAJPQS-VIFPVBQESA-N	HMDB0000929	C1=CC=C2C(=C1)C(=CN2)C[C@@H](C(=O)O)N	220.27	OXY20 µM_04	429.15213:3264 430.15548:876 431.15884:167		9	9	10	17	28	27	27	46	14	3114	12317	63	304	218	74	507	20	819	51	11081	710	114	19	353	26	26	28	11	21	19	56	11
253	245	8.236	242.142	Tiglylcarnitine	Negative	Authentic	[M-H]-	242.14	C12H21NO4	Medium-chain fatty acids	UALLEVOGEQZKSX-UHFFFAOYSA-N	HMDB0002366	O=C(O)C(C)CCCCC(=O)C(N=C(O)C)C	542.13	Control_01	242.14235:32468 243.1457:5000 244.14906:341	44.85807:12 44.90183:9 44.93356:9 44.95236:9 44.95653:7 44.99902:21 45.03834:7 45.05423:7 45.10199:15 45.13688:10 45.16763:8 45.2706:18 45.35342:7 45.39712:10 45.42572:8 45.44752:10 45.48104:7 45.5582:10 45.65012:10 45.69413:7 45.74798:8 45.80136:15 45.91833:22 45.94622:13 45.97404:7 46.00727:11 46.03034:12 46.0385:14 46.07073:13 46.12503:7 46.2033:8 46.21856:9 46.24944:8 46.27761:19 46.40303:7 4…	2019	122148	43375	17399	18540	12010	12519	22233	12419	39660	29641	18357	13294	16331	15052	17935	11116	97642	28980	26831	23347	17168	15731	41561	17468	18572	13215	14451	11152	11086	10694	14821
254	256	8.273	116.07	Proline	Positive	Authentic	[M+H]+	116.07	C5H9NO2	Proline and derivatives	ONIBWKKTOPOVIA-BYPYZUCNSA-N	HMDB0000162	O=C(O)C1NCCC1	197.67	Rotenone_04	116.06966:37282 117.07301:3150 118.07637:232		85	35712	20632	8056	47792	33094	51410	12601	10786	17493	26247	29711	17339	43071	26773	23703	34691	16699	15120	95647	118129	180661	143569	60735	21126	69454	75994	51277	27101	35907	101919	22966
255	1996	8.588	246.15	Leu-Gly-Gly	Positive	Authentic	[M+H]+	246.145	C10H19N3O4	Peptides	VWHGTYCRDRBSFI-ZETCQYMHSA-N	N/A	CC(C)C[C@H](N)C(=O)NCC(=O)NCC(O)=O	35.75	Rotenone_04	246.15021:8197 247.15356:1316 248.15692:276	44.8906:7 44.93924:7 45.02074:7 45.16061:7 45.17757:7 45.2423:7 45.29219:7 45.40271:7 45.67105:7 45.92308:7 45.93163:7 46.4378:7 46.50665:7 46.68438:7 46.77823:7 46.81817:7 46.93702:7 47.12207:7 47.21852:7 47.34547:7 47.64999:7 47.68485:7 47.71428:7 47.91942:7 47.98608:7 48.03418:7 48.2444:7 48.39357:7 48.53419:7 48.69813:7 48.73668:7 48.75871:8 48.79839:7 48.848:7 49.02361:51 49.09868:7 49.2669:…	70	22363	10653	3016	17750	7122	15464	6731	4004	2626	20091	18904	4927	13413	12821	10976	12051	1376	8513	39169	39075	44256	41489	18377	7369	12941	13541	4807	1703	2528	14586	2166
256	478	9.077	445.182	Estrone-3-(beta-D-glucuronide)	Negative	GNPS	[M-H]-	445.187	C24H30O8	Steroid glucuronide conjugates	FJAZVHYPASAQKM-UHFFFAOYNA-N	HMDB0004483	CC12CCC3C(CCC4=CC(OC5OC(C(O)C(O)C5O)C(O)=O)=CC=C34)C1CCC2=O	231.87	Rotenone_03	445.1824:4086 446.18575:993 447.18911:152		47	18	48	29	35	19	50	29	35	4463	13140	600	398	579	159	402	67	974	122	14592	1286	259	59	601	50	62	47	56	29	12	30	34
257	2355	9.617	274.271	Lauryl diethanolamide	Positive	Authentic	[M+H]+	274.274	C16H33NO3	1,2-aminoalcohols	NKFNBVMJTSYZDV-UHFFFAOYSA-N	HMDB0032358	CCCCCCCCCCCCN(CCO)CCO	71.13	OXY20 µM_04	274.27084:26017 275.27419:5375 276.27755:580	44.89614:7 45.03306:97 45.04323:7 45.06315:40 45.13012:7 45.14284:7 45.35088:7 45.52107:7 45.56792:7 45.85064:7 45.93509:7 46.00357:7 46.06352:7 46.27475:7 46.38968:7 46.47139:7 46.58764:7 46.67061:7 46.70835:7 46.84974:7 46.91565:7 47.32619:61 47.37395:7 47.38808:7 47.42719:7 47.54028:7 47.56408:33 47.60558:7 47.69272:7 47.7058:7 47.77994:7 48.17013:7 48.45311:7 48.49376:7 48.51024:7 48.54556:8 …	11664	9778	10647	29733	16128	13426	12258	11517	15345	15793	30412	95260	13069	19579	14918	12614	13207	12667	14459	13805	58282	16973	19700	13637	12807	14297	14840	14222	12585	13495	15496	17690
258	823	9.796	161.095	D-Ala-D-ala	Positive	A/M	[M+H]+	161.093	C6H12N2O3	Dipeptides	DEFJQIDDEAULHB-QWWZWVQMSA-N	HMDB0003459	C[C@@H](N)C(=O)N[C@H](C)C(O)=O	28.1	Rotenone_05	161.0945:5226 162.09785:447 163.10121:189		3244	5969	6377	5626	18336	20324	12386	5331	6834	4322	5672	10305	6186	10658	5782	9063	12378	1999	6532	10960	10851	10286	22002	7564	5269	5598	12409	4884	2451	16714	12589	7343
259	818	9.796	161.095	L-beta-homoglutamine-HCl	Positive	Respect	[M+H]+	161.092	C6H12N2O3	Beta amino acids and derivatives	IDNSGZOFDGAHTI-BYPYZUCNSA-N	N/A	N[C@@H](CCC(N)=O)CC(O)=O	28.1	Rotenone_05	161.0945:5226 162.09785:447 163.10121:189		3244	5969	6377	5626	18336	20324	12386	5331	6834	4322	5672	10305	6186	10658	5782	9063	12378	1999	6532	10960	10851	10286	22002	7564	5269	5598	12409	4884	2451	16714	12589	7343
260	2816	9.968	311.182	2-decyl-3-hydroxypentanedioic acid	Positive	Authentic	[M+H]+	311.183	C15H28O5	Long-chain fatty acids	KOLGVIJQEZBWIQ-UHFFFAOYSA-N	HMDB0031885	O=C(O)CC(O)C(C(=O)O)CCCCCCCCCC	161.21	OXY20 µM+R_07	311.18201:58631 312.18536:15309 313.18872:1920	44.97153:16 44.99435:19 45.02351:7 45.08283:7 45.18679:45 45.19763:48 45.21112:37 45.25099:23 45.32868:30 45.46294:7 45.58538:7 45.73948:33 45.83289:7 45.84307:31 45.91513:21 45.95369:7 46.11:7 46.25618:39 46.77064:26 46.81622:22 47.15194:41 47.20943:7 47.28241:27 47.42516:34 47.5048:7 47.61174:27 47.82728:7 48.0994:7 48.12567:7 48.13881:7 48.3844:43 48.45177:35 48.51461:31 48.73303:43 48.93665:4…	10488	184376	112480	55611	211895	178810	241808	68798	70824	44978	61648	98771	61736	105337	45007	74421	86039	47194	45607	160373	136256	199412	193744	109069	50391	105241	103993	111911	56686	80436	272428	63021
261	3069	10.047	330.998	Tyramine-betaxanthine	Positive	Authentic	[M+H]+	331	C17H18N2O5	Alpha amino acids	LWXJBFFPVPUUSL-JEUDWDASSA-N	N/A	O=C(O)C1=CC(=CC=NCCC2=CC=C(O)C=C2)CC(N1)C(=O)O	35.54	Control_03	330.99753:2005 332.00088:193 333.00424:264		1455	4689	4462	8886	6613	5116	6363	5250	5212	1761	4769	5251	5010	5693	3929	5589	5154	5185	4825	7331	7619	6961	6912	6877	5365	7133	7419	7370	6751	7173	7062	7806
262	3015	10.061	327.004	Orotidine 5'-monophosphate	Positive	Authentic	[M+H]+	327	C10H13N2O11P	Pyrimidine ribonucleoside monophosphates	KYOBSHFOBAOFBF-XVFCMESISA-N	HMDB0000218	OC(=O)C(=C2)N(C(=O)NC(=O)2)[C@H](O1)[C@H](O)[C@H](O)[C@@H](COP(O)(O)=O)1	72.99	Control_03	327.00391:5702 328.00726:535 329.01062:5042		6633	15050	6764	26636	17627	16214	20154	15749	18426	5250	16237	18180	7866	17793	1798	15362	15964	6924	17890	23592	22578	21353	20759	21187	22237	21624	22550	25052	21097	22519	24258	24499
263	2537	10.25	288.286	Sphinganine (C17 base)	Positive	A/G	[M+H]+	288.291	C17H37NO2	1,2-aminoalcohols	KFQUQCFJDMSIJF-UHFFFAOYSA-N	N/A	CCCCCCCCCCCCCCC(C(CO)N)O	507.93	OXY20 µM+R_08	288.28781:46340 289.29116:11005 290.29452:1334	44.98074:7 44.99556:7 45.0125:7 45.03331:91 45.0485:7 45.06015:7 45.12267:7 45.13221:7 45.285:7 45.29243:7 45.3243:7 45.36066:26 45.44017:7 45.45399:7 45.55832:7 45.65423:7 45.67769:7 45.872:14 45.96609:8 45.99285:7 46.0196:7 46.13958:7 46.31339:7 46.34561:7 46.43159:7 46.45095:7 46.46721:8 46.49936:7 46.60379:7 46.65336:7 46.68031:7 46.72452:7 46.8033:7 46.89294:7 46.93077:7 46.94915:7 46.99458:…	87105	64152	55422	374966	212105	198147	106370	148379	235672	68589	127603	94894	75590	234385	79221	91307	61767	68850	211392	84218	197776	120122	180967	122674	120344	49536	103371	148720	72985	55550	155203	216627
264	287	10.516	119.085	beta-N-Methylaminoalanine	Positive	Authentic	[M+H]+	119.082	C4H10N2O2	Alpha amino acids	UJVHVMNGOZXSOZ-VKHMYHEASA-N	HMDB0341137	O=C(O)C(N)CNC	68.6	OXY20 µM+R_08	119.08474:8894 120.08809:897 121.09145:414		500	566	1081	1401	1658	398	1236	382	445	554	2060	1755	490	1152	570	759	496	562	340	810	2677	6311	928	720	979	1065	607	1258	882	342	1472	595
265	3973	10.549	413.285	Leupeptin analogue LVR (or VLR)	Positive	A/G	[M+H]+	413.288	C19H36N6O4	Dipeptides	SEQYPUIPGIGBNQ-UHFFFAOYSA-N	HMDB0254042	O=C(NC(C(NC(C=O)CCC/N=C(N)\N)=O)C(C)C)C(NC(C)=O)CC(C)C	33.44	Rotenone_03	413.28506:7220 414.28841:1797 415.29177:416		71	44	39	266	73	102	30	125	230	77	3171	14489	151	931	68	112	268	92	624	194	26741	2881	1480	69	84	62	319	222	104	173	176	90
266	2453	11.14	281.247	Linoleic acid	Positive	A/R	[M+H]+	281.248	C18H32O2	Lineolic acids and derivatives	OYHQOLUKZRVURQ-HZJYTTRNSA-N	HMDB0000673	CCCCC/C=C\C/C=C\CCCCCCCC(=O)O	35.66	Rotenone_03	281.24667:6737 282.25002:1629 283.25338:196	44.90329:27 44.92078:7 45.03259:59 45.33952:7 45.36821:7 45.41073:7 45.46924:7 46.03806:35 46.26542:7 46.274:7 46.713:7 47.06742:7 47.16273:7 47.26683:8 47.30698:7 47.73993:7 47.90689:7 48.0335:25 48.30528:7 48.37879:7 48.84087:7 49.05394:7 49.31068:7 49.67147:7 49.7282:7 49.86936:56 49.98782:7 50.08493:7 50.20561:7 50.39307:7 51.06799:7 51.43853:7 51.52458:7 51.80587:7 52.28399:7 52.49758:7 52.5…	189	456	251	1649	818	1098	467	317	815	400	3328	14821	929	1757	873	1037	957	293	1649	816	27825	3434	2669	1164	1197	745	680	493	249	226	668	845
267	1125	11.593	184.109	3-Methyl-N-phenylaniline	Positive	Authentic	[M+H]+	184.112	C13H13N	Aminotoluenes	TWPMMLHBHPYSMT-UHFFFAOYSA-N	N/A	CC1=CC(NC2=CC=CC=C2)=CC=C1	33.9	Control_03	184.10913:5210 185.11248:1173 186.11584:156		9701	19611	6023	43286	11131	24895	15130	9482	26102	12129	17013	3438	2728	12398	12728	5650	11448	11856	11726	27186	29312	23264	21222	24564	15739	23529	19198	20796	12520	10293	24286	9419
268	4343	12.194	454.287	1-palmitoyl-2-hydroxy-sn-glycero-3-phosphoethanolamine	Positive	Authentic	[M+H]+	454.293	C21H44NO7P	1-acyl-sn-glycero-3-phosphoethanolamines	YVYMBNSKXOXSKW-HXUWFJFHSA-N	HMDB0011503	[H][C@@](O)(COC(=O)CCCCCCCCCCCCCCC)COP(O)(=O)OCCN	42.63	Control_02	454.28741:5723 455.29076:1323 456.29412:400	44.90221:29 45.03359:20 45.04637:7 45.16519:45 45.62862:7 46.31404:41 46.47675:7 47.34896:7 47.52721:7 48.14275:7 48.35868:7 48.66643:7 48.67964:7 49.00608:7 49.20402:7 49.22616:7 52.51783:7 52.7044:7 52.71471:7 52.97166:7 53.12341:40 53.23845:7 53.29194:11 54.44146:7 55.17628:7 55.48264:7 55.55201:7 56.60251:7 56.65714:7 56.72008:30 57.03316:80 57.05254:32 57.06865:313 57.50718:8 58.07224:28 58.…	152	19862	28213	1619	12398	15735	12539	1545	3585	5748	3864	5127	981	2861	957	656	2481	2699	312	17052	7597	12719	15203	9472	3431	5850	6158	4963	3768	6389	12169	1915
269	2962	12.512	324.134	CP-457920	Positive	Authentic	[M+H]+	324.134	C18H17N3O3	Naphthyridines	DGFVZQGXKQCQGK-UHFFFAOYSA-N	N/A	CCOC1=NC2=C(NC=C(C(=O)NCC3=CC=CC=C3)C2=O)C=C1	26.18	OXY20 µM+R_01	324.134:2078 325.13735:856 326.14071:254		24	5610	2648	1035	6636	3969	5203	1981	1362	1094	1475	2478	1290	1617	1371	2065	3514	1171	616	5108	5233	8296	6993	4433	703	3670	3638	3699	2399	2998	8114	1272
270	4523	12.527	480.303	LPE 18:1	Positive	Authentic	[M+H]+	480.31	C23H46NO7P	1-acyl-sn-glycero-3-phosphoethanolamines	PYVRVRFVLRNJLY-UHFFFAOYSA-N	HMDB0011505	O=C(OCC(O)COP(=O)(O)OCCN)CCCCCCCC=CCCCCCCCC	191.66	OXY20 µM+R_01	480.30295:30344 481.3063:8731 482.30966:1682	44.90883:7 44.9395:7 44.94691:7 44.97759:7 45.03245:42 45.04535:7 45.06813:24 45.21921:7 45.30307:7 45.54662:7 45.61729:27 45.65744:8 45.69584:7 45.81005:7 45.8966:7 46.12352:7 46.18784:7 46.19963:7 46.5661:7 46.61349:8 46.68679:7 46.79467:7 47.13531:7 47.23503:7 47.35441:7 47.48679:39 48.05521:7 48.1767:7 48.22911:40 48.43224:7 48.52453:7 48.59931:7 48.66746:16 48.74022:7 48.77988:7 48.98115:18 …	318	95420	137946	1447	57087	72892	54138	11558	14604	26412	14938	34785	3597	10271	6004	3375	7831	11707	6213	114340	39418	68470	82896	62631	17827	52073	43604	34911	24004	48903	87694	13914
271	3842	12.597	400.337	PALMITOYLCARNITINE	Positive	Authentic	[M+H]+	400.342	C23H45NO4	Acyl carnitines	XOMRRQXKHMYMOC-UHFFFAOYSA-N	HMDB0240783	CCCCCCCCCCCCCCCC(OC(C[N+](C)(C)C)CC([O-])=O)=O	57.58	OXY20 µM+R_08	400.33707:5492 401.34042:1452 402.34378:443		43	12300	7567	1425	13671	6594	4102	1907	3753	933	5442	7080	626	12241	454	439	1009	1288	2172	16491	15800	14947	20467	9614	2838	4998	4596	7076	3029	4183	14929	3724
272	4071	12.83	426.352	Oleoyl-L-Carnitine	Positive	Authentic	[M+H]+	426.358	C25H47NO4	Acyl carnitines	IPOLTUVFXFHAHI-WHIOSMTNSA-N	HMDB0005065	CCCCCCCC/C=C\CCCCCCCC(=O)O[C@H](CC(=O)[O-])C[N+](C)(C)C	46.56	OXY20 µM+R_01	426.35239:4882 427.35574:1195 428.3591:215		64	13028	8347	1307	14830	6540	3912	1133	4433	599	5802	8088	139	11683	85	247	537	1414	1648	12623	11954	9528	15353	8250	2008	3039	3591	5261	2216	2928	10619	2833
273	4901	13.185	546.35	LysoPC(0:0/18:0)	Positive	Authentic	[M+H]+	546.354	C26H54NO7P	2-acyl-sn-glycero-3-phosphocholines	IQGPMZRCLCCXAG-RUZDIDTESA-N	HMDB0011128	CCCCCCCCCCCCCCCCCC(=O)O[C@H](CO)COP(=O)([O-])OCC[N+](C)(C)C	59.95	Control_02	546.35046:4046 547.35381:1327 548.35717:242		142	24547	34927	288	7120	15324	11901	1473	510	4170	1560	1610	404	230	637	598	218	1658	539	18705	205	9094	6835	5660	1694	2829	1432	873	1188	3603	3007	338
274	4605	13.422	496.334	LysoPhosphatidylcholine_16_0	Positive	GNPS	[M+H]+	496.34	C24H50NO7P	1-acyl-sn-glycero-3-phosphocholines	ASWBNKHCZGQVJV-UHFFFAOYNA-N	HMDB0010382	CCCCCCCCCCCCCCCC(=O)OCC(O)COP([O-])(=O)OCC[N+](C)(C)C	172.5	OXY20 µM+R_01	496.33377:17156 497.33712:5059 498.34048:910	44.98606:7 45.00194:7 45.04429:7 45.14178:7 45.2277:14 45.32842:30 45.39659:7 45.57645:7 45.67877:7 45.68731:7 45.95648:7 46.01771:16 46.07459:30 46.15138:7 46.40562:56 46.45418:7 46.5618:7 46.70835:7 46.8033:7 46.8465:7 46.94159:7 47.08007:7 47.10173:7 47.29687:7 47.3707:7 47.41306:7 47.52799:27 47.6524:7 47.7963:7 47.82795:7 47.86724:7 47.91856:7 47.94041:7 47.95353:7 48.04646:7 48.12524:7 48.3…	90	135550	156143	2036	8787	21973	23909	1046	2593	4152	6032	6732	448	1153	879	435	1194	1374	4186	224689	67806	53410	136550	52949	3192	35497	32710	34108	16264	36600	47170	2714
275	4623	13.422	496.334	PC(16:0/0:0)	Positive	Authentic	[M+H]+	496.34	C24H50NO7P	1-acyl-sn-glycero-3-phosphocholines	ASWBNKHCZGQVJV-UHFFFAOYSA-N	HMDB0256091	CCCCCCCCCCCCCCCC(=O)OCC(O)COP([O-])(=O)OCC[N+](C)(C)C	172.5	OXY20 µM+R_08	496.33459:14096 497.33794:3795 498.3413:412	45.03318:40 45.21641:7 45.23763:7 45.30558:7 45.31302:7 45.54594:7 45.78694:20 45.83607:7 45.88523:7 45.94885:7 45.9772:7 46.02536:7 46.07796:53 46.31272:7 46.47822:26 46.55465:7 46.5805:7 46.72601:7 46.7465:7 46.75507:22 46.76484:7 46.85553:8 46.87714:7 46.92361:7 46.97334:7 47.1108:7 47.19748:7 47.21049:7 47.29185:7 47.33445:28 47.38967:32 47.40586:7 47.42542:8 47.46563:8 47.50478:7 47.59401:7 …	90	135550	156143	2036	8787	21973	23909	1046	2593	4152	6032	6732	448	1153	879	435	1194	1374	4186	224689	67806	53410	136550	52949	3192	35497	32710	34108	16264	36600	47170	2714
276	4761	13.463	522.349	Lyso-PC 18:1(9Z)	Positive	A/G	[M+H]+	522.355	C26H52NO7P	1-acyl-sn-glycero-3-phosphocholines	YAMUFBLWGFFICM-PTGWMXDISA-N	HMDB0002815	CCCCCCCC/C=C\CCCCCCCC(=O)OC[C@H](COP(=O)([O-])OCC[N+](C)(C)C)O	245.31	OXY20 µM+R_02	522.34875:35321 523.3521:10484 524.35546:1626	44.87183:7 44.91835:7 44.94162:8 44.99876:7 45.18101:7 45.40084:7 45.48932:29 45.54236:7 45.64465:7 45.66597:7 45.69051:7 45.88377:7 46.16367:50 46.29514:7 46.38591:14 46.48861:7 46.7979:18 46.84139:30 46.97943:7 47.0054:7 47.02379:14 47.05085:7 47.12439:20 47.37938:7 47.623:7 47.63171:7 47.71452:7 47.86724:7 47.94588:20 48.24244:7 48.27971:7 48.35262:42 48.4015:7 48.63911:32 48.67854:7 48.727:7 …	445	267504	388571	6491	54093	144866	125720	5456	18208	30041	12662	72031	2529	1260	3673	2399	3294	20158	3444	367774	72891	100629	167800	120854	23329	102211	105683	36247	25704	150686	165885	6459
277	4125	13.538	430.384	alpha-Tocopherol	Positive	Authentic	[M+H]+	430.38	C29H50O2	Tocopherols	GVJHHUAWPYXKBD-IEOSBIPESA-N	HMDB0001893	CC1=C(C2=C(CC[C@@](O2)(C)CCC[C@H](C)CCC[C@H](C)CCCC(C)C)C(=C1O)C)C	30.72	OXY20 µM_03	430.38379:1494 431.38714:389 432.3905:103		3037	5957	5356	6598	5902	5673	5253	4720	5780	5523	6419	5561	5410	5284	4884	6210	4839	5364	5922	6380	6807	6265	5185	5606	5389	6136	5678	5136	5382	5460	6099	5931
278	1116	13.805	183.21	D-Sorbitol	Positive	Authentic	[M+H]+	183.21	C6H14O6	Sugar alcohols	FBPFZTCFMRRESA-JGWLITMVSA-N	HMDB0000247	C(C(C(C(C(CO)O)O)O)O)O	28.31	Rotenone_04	183.20955:2046 184.2129:217 185.21626:57		145	12385	7771	2284	3368	3602	9767	1134	1449	1010	690	903	545	5147	1120	1287	471	871	1199	3108	1912	17511	1935	2802	425	4940	876	3646	984	549	7428	1017
279	2562	13.993	289.271	Epitestosterone	Positive	Authentic	[M+H]+	289.265	C19H28O2	Androgens and derivatives	MUMGGOZAMZWBJJ-KZYORJDKSA-N	HMDB0000628	O=C1C=C2CCC3C(CCC4(C)C(O)CCC34)C2(C)CC1	39.27	Rotenone_04	289.271:9661 290.27435:2221 291.27771:163	44.87575:7 44.96459:7 45.03368:371 45.13617:7 45.18601:7 45.30171:7 45.33039:7 45.45372:7 45.90165:7 45.92176:18 46.07393:7 46.09857:7 46.57981:7 46.69619:7 46.83432:7 46.89914:7 46.93373:7 47.06246:7 47.18053:7 47.66737:7 47.73167:7 48.19613:7 48.49347:7 48.82921:7 48.85678:7 49.08094:7 49.165:8 49.31227:7 49.67084:7 49.81329:7 49.84894:7 49.96934:7 49.99165:7 50.06962:16 50.13009:7 50.48377:7 5…	535	76291	43217	2822	16866	28555	26353	16213	4095	8940	9332	12663	5145	14439	8886	4126	3552	3562	5976	11598	7855	89568	9637	17671	1314	14806	5688	7560	9498	5332	28126	1674
280	4189	14.144	438.375	4-methylsulfinylbutyl glucosinolate	Positive	Authentic	[M+H]+	438.37	C12H23NO10S3	Alkylglucosinolates	GMMLNKINDDUDCF-RFOBZYEESA-N	HMDB0038404	CS(=O)CCCCC(=NOS(=O)(=O)O)SC1C(C(C(C(O1)CO)O)O)O	25.55	Control_02	438.37479:1435 439.37814:293 440.3815:122		2333	5951	4731	3894	5051	2342	7773	1555	3904	4087	1618	1536	5307	3903	4375	4180	5078	4551	3817	6456	6690	7691	3150	5824	7064	5427	1796	4591	3940	5204	2441	817
281	2781	14.357	308.139	N-Allyladenosine	Positive	Authentic	[M+H]+	308.135	C13H17N5O4	Purine nucleosides	WTYYPLSFICPDGL-UHFFFAOYSA-N	N/A	C=CCNC1=NC=NC2=C1N=CN2C3C(C(C(O3)CO)O)O	30.77	OXY20 µM+R_02	308.13913:3339 309.14248:1041 310.14584:153		36	8031	4584	121	8011	5689	4959	1416	1851	1091	686	938	97	2510	296	389	1649	570	789	6868	4156	5543	7063	4934	1013	2879	2021	2852	1774	2230	6486	1531
282	3044	15.29	328.317	Stearoyl Ethanolamide	Positive	Authentic	[M+H]+	328.32	C20H41NO2	N-acylethanolamines	OTGQIQQTPXJQRG-UHFFFAOYSA-N	HMDB0013078	CCCCCCCCCCCCCCCCCC(=O)NCCO	51.69	Rotenone_05	328.31665:3521 329.32:695 330.32336:84		890	1852	1715	1779	1947	1662	598	859	1570	980	1188	1473	631	685	951	261	1011	882	2752	12867	10253	11351	14348	7968	3114	4706	5225	4555	3247	3895	10147	3102
283	3486	15.32	367.332	7-alpha-hydroxy cholesterol	Positive	Authentic	[M+H]+	367.336	C27H46O2	Cholesterols and derivatives	OYXZMSRRJOYLLO-RVOWOUOISA-N	HMDB0001496	C[C@H](CCCC(C)C)[C@H]1CC[C@@H]2[C@@]1(CC[C@H]3[C@H]2[C@@H](C=C4[C@@]3(CC[C@@H](C4)O)C)O)C	38.28	Rotenone_05	367.33209:4547 368.33544:1453 369.3388:223		188	7643	6962	405	6076	5357	4468	487	1008	1329	1667	2461	449	1743	393	284	737	685	2710	15669	14431	14593	18910	9667	2759	3479	4046	4213	2351	3691	8846	2348
284	3671	15.321	385.342	4-Cholesten-3-one	Positive	A/G	[M+H]+	385.346	C27H44O	Cholesterols and derivatives	NYOXRYYXRWJDKP-GYKMGIIDSA-N	HMDB0000921	C[C@H](CCCC(C)C)[C@H]1CC[C@@H]2[C@@]1(CC[C@H]3[C@H]2CCC4=CC(=O)CC[C@]34C)C	32.16	Rotenone_05	385.34213:6983 386.34548:2655 387.34884:291		393	11643	11082	2054	9796	8287	6042	1635	1484	2251	2885	3972	516	2593	1038	347	1584	1599	4118	24472	21437	22023	29357	13598	4380	5354	6274	5928	3614	5997	14410	4153
285	3654	15.321	385.342	Cholecalciferol	Positive	Respect	[M+H]+	385.346	C27H44O	Vitamin D and derivatives	QYSXJUFSXHHAJI-YRZJJWOYSA-N	HMDB0000876	CC(C)CCC[C@@H](C)[C@H]1CC[C@H]2\C(CCC[C@]12C)=C\C=C1\C[C@@H](O)CCC1=C	32.16	Rotenone_05	385.34213:6983 386.34548:2655 387.34884:291		393	11643	11082	2054	9796	8287	6042	1635	1484	2251	2885	3972	516	2593	1038	347	1584	1599	4118	24472	21437	22023	29357	13598	4380	5354	6274	5928	3614	5997	14410	4153
286	3859	15.325	403.352	delta-Tocopherol	Positive	Respect	[M+H]+	403.357	C27H46O2	Tocopherols	GZIFEOYASATJEH-VHFRWLAGSA-N	HMDB0002902	CC(C)CCC[C@@H](C)CCC[C@@H](C)CCC[C@]1(C)CCC2=CC(O)=CC(C)=C2O1	30.8	Rotenone_05	403.35193:2362 404.35528:661 405.35864:183		378	3932	4465	543	4039	3071	2777	732	1443	383	995	1252	547	1173	159	85	563	749	1455	8344	7375	7681	10057	5098	1595	1811	2483	2383	1101	2249	5220	556
287	4054	15.713	426.39	N-Octanoylsphingosine,D-erythro	Positive	Respect	[M+H]+	426.394	C26H51NO3	Ceramides	APDLCSPGWPLYEQ-WRBRXSDHSA-N	N/A	CCCCCCCCCCCCC\C=C\[C@@H](O)[C@H](CO)NC(=O)CCCCCCC	24.69	Control_01	426.39023:1280 427.39358:265 428.39694:346		1049	5414	174	4263	4559	3448	3020	2191	3818	2175	2306	2474	548	3143	2588	4896	1583	1244	2910	3076	3113	2177	3079	1710	2323	2023	888	2637	2695	2205	2595	3579
288	3861	16.372	401.337	7-alpha-hydroxy-4-cholesten-3-one	Positive	Authentic	[M+H]+	401.341	C27H44O2	Cholesterols and derivatives	IOIZWEJGGCZDOL-RQDYSCIWSA-N	HMDB0001993	C[C@H](CCCC(C)C)[C@H]1CC[C@@H]2[C@@]1(CC[C@H]3[C@H]2[C@@H](CC4=CC(=O)CC[C@]34C)O)C	197.93	Control_02	401.33722:49435 402.34057:16708 403.34393:3371	44.904:40 45.03274:484 45.11455:35 45.28712:7 45.31367:7 45.40696:22 45.44942:25 45.5421:46 45.65659:39 45.84909:33 45.88422:9 46.04544:24 46.10191:41 46.30212:27 46.36558:33 46.427:25 46.81653:36 46.89356:45 46.9055:32 47.15481:31 47.29795:7 47.35175:24 47.73432:29 47.77691:45 47.79259:35 48.03014:32 48.09132:7 48.12803:12 48.13948:7 48.24966:37 48.70939:9 48.94338:21 49.31922:7 49.3691:7 49.609…	1032	208474	201127	27217	188570	175756	115625	28082	44230	21458	21131	35011	7074	32637	7797	7082	14958	12889	15262	82241	70533	75010	100217	48042	16778	16849	19251	19605	9592	15045	44675	11156
289	2460	16.973	282.274	Xylobiose	Positive	Authentic	[M+H]+	282.27	C10H18O9	O-glycosyl compounds	LGQKSQQRKHFMLI-WSNPFVOISA-N	HMDB0029894	C1C(C(C(C(O1)OC2COC(C(C2O)O)O)O)O)O	22.93	OXY20 µM_01	282.27383:2208 283.27718:550 284.28054:363		1590	6401	4269	2182	4096	1998	1634	1838	1136	3276	6692	9238	985	4460	954	1382	3487	1326	2533	3979	3380	3284	2599	3285	2223	6316	4031	6055	720	2598	4350	4610
290	5392	17.551	664.503	phosphatidylethanolamine (14:0/16:0)	Positive	Authentic	[M+2H]2+	664.5	C35H70NO8P	Phosphatidylethanolamines	FXNACVVCWBVCGD-MGBGTMOVSA-N	HMDB0008824	[H][C@@](COP(O)(OCCN)=O)(OC(CCCCCCCCCCCCCCC)=O)COC(CCCCCCCCCCCCC)=O	183.11	Control_06	664.50275:11513 665.5061:3885 666.50946:302		559	3562	2391	558	6534	8494	111306	1312	1107	996	2528	868	265	2178	1586	1730	1756	401	467	3128	20600	2810	1163	811	448	1965	1522	712	1101	1295	1593	487
291	3490	19.614	369.347	Coprostanone	Positive	MassBank	[M+H]+	369.352	C27H46O	Cholesterols and derivatives	PESKGJQREUXSRR-JAGYRSRJSA-N	HMDB0000871	CC(C)CCCC(C)C1CCC2C3CC[C@@H]4CC(=O)CCC4(C)C3CCC12C	66.14	OXY20 µM+R_02	369.34747:7527 370.35082:2367 371.35418:290	44.94968:26 44.95866:40 45.24043:7 45.25741:7 45.55088:7 45.62226:7 45.74598:7 45.79829:7 45.8163:42 45.87521:24 45.99179:7 46.17496:7 46.53729:30 46.58815:12 46.84649:7 46.99782:7 47.12772:7 47.21984:7 47.24913:7 47.29686:7 47.3392:7 47.362:7 47.45653:7 47.55333:7 47.5936:7 47.81921:7 47.97647:7 48.09701:24 48.14384:7 48.16027:7 48.19532:7 48.53442:8 48.79751:7 48.91663:7 48.98619:7 48.99944:7 4…	71	17311	14151	379	18814	3147	5588	960	2559	2675	1868	1236	4208	3407	3122	2417	3519	1776	1808	18204	1079	10313	24006	5921	1743	1039	2457	1367	4369	1385	19420	1776
292	3503	19.645	369.347	Cholesterol	Positive	A/G/M	[M+H]+	369.352	C27H46O	Cholesterols and derivatives	HVYWMOMLDIMFJA-UHFFFAOYSA-N	HMDB0251842	CC(C)CCCC(C)C1CCC2C1(CCC3C2CC=C4C3(CCC(C4)O)C)C	45.06	Rotenone_05	369.34683:5528 370.35018:1585 371.35354:296		139	2834	3810	3915	18814	12750	5588	3228	1323	3601	725	2193	4208	3407	3122	1278	3519	2655	2023	18204	10303	10313	23590	5921	2622	1243	2774	2650	4369	1298	19420	1776
293	4842	20.203	538.513	N-Palmitoyl-D-erythro-Sphingosine	Positive	Respect	[M+H]+	538.519	C34H67NO3	Ceramides	YDNKGFDKKRUKPY-TURZORIXSA-N	HMDB0004949	CCCCCCCCCCCCCCCC(=O)N[C@@H](CO)[C@H](O)\C=C\CCCCCCCCCCCCC	80.51	OXY20 µM+R_02	538.51306:4906 539.51641:1670 540.51977:421		0	23360	22174	418	24735	17641	7681	1221	2390	2412	2206	2430	203	3567	248	97	345	401	1711	28261	20019	24586	31467	17493	4526	9276	11317	10414	4902	7684	26562	4761
294	5652	22.094	744.549	Phosphatidylethanolamine (20:1/16:1) Abbr: GPoPE	Positive	GNPS	[M+H]+	744.554	C41H78NO8P	NA	VOHAPZCYHVKGHA-UHFFFAOYNA-N	HMDB0008966	CCCCCCCCCCC=CCCCCCCCC(=O)OCC(COP(O)(=O)OCCN)OC(=O)CCCCCCCC=CCCCCCC	39.4	Control_05	744.54926:1300 745.55261:889 746.55597:296		193	1772	169	80	81	6328	846	603	34	732	839	2001	2952	17	2526	1700	115	327	1445	499	30	4348	1327	2002	247	1125	1365	3979	2623	315	435	10
						Library name									Control = 0.5% DMSO
						A = Authentic std.									OXY20 µM = oxyresveratrol pre-treated group at 20 µM for 24 h without exposure to rotenone
						G = GNPS									OXY20 µM+R = oxyresveratrol pre-treated group at 20 µM for 24 h and exposed to rotenone (IC50) for 48 h
						M = MassBank									Rotenone (R) = IC50
						R = Respect									n = 8/group
															8 replications = 01 - 08
[truncated: 1 more columns]
